# Supplementary material for: Genetic Foundation of Male Spur Length and Its Correlation with Female Egg Production in Chickens
Source: Animals (Basel). 2024 Jun 13;14(12):1780. doi: 10.3390/ani14121780 (PMC11200594; doi:10.3390/ani14121780)
Supplement: Supplementary file 1 [file animals-14-01780-s001.zip]

Archive with 1 entries (1 files):
- animals-3038141-supplementary.xlsx
