# Supplementary material for: Genetic Foundation of Male Spur Length and Its Correlation with Female Egg Production in Chickens
Source: Animals (Basel). 2024 Jun 13;14(12):1780. doi: 10.3390/ani14121780 (PMC11200594; doi:10.3390/ani14121780)
Supplement: Supplementary file 1 [file animals-14-01780-s001.zip › animals-3038141-supplementary.xlsx]

## Sheet: Additional File1
Table S1 Gene annotation of at a False Discovery Rate (FDR) cutoff of 1E-16 outlier genomic regions from Pool-GWAS
Gene stable ID	Chromosome	Gene start (bp)	Gene end (bp)	Gene name
ENSGALG00000006473	1	2887148	3334587	PLXNA4
ENSGALG00000008288	1	13055479	13063032	ARMC10
ENSGALG00000008193	1	13185663	13457234	RELN
ENSGALG00000008740	1	21884126	21946881	POT1
ENSGALG00000040954	1	21985328	21998153	GPR37
ENSGALG00000008776	1	22287864	22327497	HYAL6
ENSGALG00000008797	1	22351089	22401091	WASL
ENSGALG00000008836	1	22485251	22539257	ATP6AP1
ENSGALG00000008874	1	22565977	22590094	SLC13A1
ENSGALG00000008926	1	22670291	22971425	CADPS2
ENSGALG00000009002	1	23415784	23554158	CPED1
ENSGALG00000009104	1	24435899	24484038	ANKRD26
ENSGALG00000036883	1	25059910	25147690	MET
ENSGALG00000043287	1	25201248	25216271	CAV1
ENSGALG00000033295	1	25223560	25231414	CAV2
ENSGALG00000031934	1	25316566	25342793	TES
ENSGALG00000026838	1	25905669	25955951	MDFIC
ENSGALG00000009424	1	26049718	26110344	FOXP2
ENSGALG00000009435	1	26502865	26529724	PPP1R3A
ENSGALG00000009446	1	27049177	27056263	LSMEM1
ENSGALG00000009514	1	28704251	28843445	NRCAM
ENSGALG00000009523	1	28882582	29120860	CNTN1
ENSGALG00000009530	1	29166774	29412777	PDZRN4
ENSGALG00000009601	1	30463434	30606675	NELL2
ENSGALG00000009755	1	31842742	31886512	LRIG3
ENSGALG00000030024	1	33026379	33090152	USP15
ENSGALG00000009795	1	33104538	33194925	MON2
ENSGALG00000009805	1	33210895	33338738	PPM1H
ENSGALG00000009825	1	33560543	33701007	SRGAP1
ENSGALG00000009934	1	35367839	35393184	NUP107
ENSGALG00000011965	1	49688865	49725642	ZC3H7B
ENSGALG00000039171	1	60533520	60546631	RAD52
ENSGALG00000012994	1	60556357	60832599	ERC1
ENSGALG00000014167	1	68531713	68552590	TTLL12
ENSGALG00000014178	1	68564109	68765156	SCUBE1
ENSGALG00000014186	1	68817721	68879496	MPPED1
ENSGALG00000029308	1	69044299	69089535	PNPLA3
ENSGALG00000036598	1	69294587	69354684	SHISAL1
ENSGALG00000031666	1	72867675	73073035	CCDC91
ENSGALG00000014776	1	79496664	79585348	TBX15
ENSGALG00000032361	1	80274239	80460066	STXBP5L
ENSGALG00000040620	1	82041116	83002376	LSAMP
ENSGALG00000015089	1	83026159	83080167	GAP43
ENSGALG00000015094	1	83692165	83698118	ZBTB20
ENSGALG00000037485	1	83770540	83782730	QTRT2
ENSGALG00000053464	1	83782815	83801691	CCDC191
ENSGALG00000035629	1	83813954	83865313	GRAMD1C
ENSGALG00000015136	1	84338733	84353225	ILDR1
ENSGALG00000015244	1	85209232	85223485	TBX19
ENSGALG00000019228	1	85232196	85239081	SFT2D2
ENSGALG00000015246	1	85240431	85248944	TIPRL
ENSGALG00000015247	1	85247196	85258715	GPR161
ENSGALG00000015348	1	87615066	87731006	ALCAM
ENSGALG00000015351	1	87757880	87881272	CBLB
ENSGALG00000015353	1	88325470	88449177	BBX
ENSGALG00000015360	1	88827762	88854919	KIAA1524
ENSGALG00000028448	1	88856191	88866344	SH2D1B
ENSGALG00000015363	1	88927960	88942320	HJURP
ENSGALG00000015364	1	88956754	88981453	GUCA1C
ENSGALG00000015367	1	89486875	89545180	NECTIN3
ENSGALG00000015403	1	90418011	90635463	EPHA3
ENSGALG00000015412	1	91130619	91178356	ARL13B
ENSGALG00000015446	1	93077757	93187518	POU2F1
ENSGALG00000036738	1	93596025	93648691	IGSF3
ENSGALG00000015474	1	93674849	93698837	CD80
ENSGALG00000015480	1	93705780	93721328	POGLUT1
ENSGALG00000015491	1	93900144	93923220	GPR89A
ENSGALG00000015497	1	94356495	94376726	VGLL3
ENSGALG00000015511	1	97569877	97995865	ROBO1
ENSGALG00000015519	1	98288159	98697579	ROBO2
ENSGALG00000015693	1	99983468	100073181	USP25
ENSGALG00000015842	1	105805720	105885857	TIAM1
ENSGALG00000016070	1	109333197	109339750	WRB
ENSGALG00000016232	1	113370872	113375131	RPL8
ENSGALG00000036284	1	114234012	114298065	RPGR
ENSGALG00000016288	1	117527572	118143733	IL1RAPL1
ENSGALG00000016554	1	123308765	123331190	ACE2
ENSGALG00000030802	1	126382713	126504702	SHROOM2
ENSGALG00000016628	1	128198874	128363671	NLGN4Y
ENSGALG00000016681	1	129980985	130145449	ZBED1
ENSGALG00000016685	1	130327377	130338282	ASMT
ENSGALG00000016693	1	130482654	130498132	CSF2RA
ENSGALG00000045814	1	130585756	130603216	CRLF2
ENSGALG00000016728	1	131504408	131522595	RP2
ENSGALG00000016735	1	131653636	131675363	TUBGCP5
ENSGALG00000041042	1	132259464	132561163	GABRG3
ENSGALG00000037353	1	133387917	133479417	TMEM131
ENSGALG00000016781	1	134881704	135030233	MAP4K4
ENSGALG00000016913	1	155364813	155418952	SLAIN1
ENSGALG00000016915	1	155590325	155793849	MYCBP2
ENSGALG00000016925	1	156469523	156560260	TBC1D4
ENSGALG00000016947	1	167082233	167169083	ELF1
ENSGALG00000016980	1	169110180	169141055	COG3
ENSGALG00000016984	1	169277758	169317221	ZC3H13
ENSGALG00000017229	1	187671552	188016984	FAT3
ENSGALG00000033966	1	193461898	193803700	TENM4
ENSGALG00000031450	1	194597369	194675601	MYO7A
ENSGALG00000000845	1	195484990	195565945	UVRAG
ENSGALG00000017318	1	196124023	196138995	PAAF1
ENSGALG00000017320	1	196160546	196219266	RAB6A
ENSGALG00000017323	1	196231994	196379825	FAM168A
ENSGALG00000034004	1	197413487	197430567	TRIM3
ENSGALG00000005826	2	4751686	4787893	DLEC1
ENSGALG00000005947	2	4892458	4905115	MYD88
ENSGALG00000041791	2	7565007	7718788	DPP6
ENSGALG00000006461	2	8668167	8731922	UBE3C
ENSGALG00000006672	2	10335050	10367215	LARP4B
ENSGALG00000006749	2	10463982	10502941	WDR37
ENSGALG00000006797	2	10527604	10822309	ADARB2
ENSGALG00000007417	2	15599282	15670561	ODAD2
ENSGALG00000010875	2	29980460	30030227	ITGB8
ENSGALG00000042822	2	32936040	32986423	TAX1BP1
ENSGALG00000030455	2	32987174	33160334	JAZF1
ENSGALG00000011405	2	38388128	38516426	SLC4A7
ENSGALG00000011439	2	38854063	39545916	RBMS3
ENSGALG00000011447	2	39825774	39907578	GADL1
ENSGALG00000050427	2	40134661	40237864	OSBPL10
ENSGALG00000011481	2	40263892	40286452	GPD1L
ENSGALG00000041731	2	41440864	41464606	CAPN7
ENSGALG00000034340	2	41622054	41669122	ATP2C1
ENSGALG00000029235	2	41858803	42075903	CPNE4
ENSGALG00000036412	2	42447408	42553652	TMEM108
ENSGALG00000037077	2	42617494	42623187	CCR5
ENSGALG00000030175	2	44518220	44569669	FBXL2
ENSGALG00000032097	2	47177036	47209228	TBX20
ENSGALG00000039738	2	55720265	55781809	SLC9A3
ENSGALG00000036829	2	55980846	56043283	RECK
ENSGALG00000031754	2	56269867	56341290	KCNG2
ENSGALG00000012689	2	60397627	60509298	KIF13A
ENSGALG00000051665	2	65441110	65527282	LYRM4
ENSGALG00000012816	2	66164028	66258705	SLC22A23
ENSGALG00000012827	2	66321163	66341383	RIPK1
ENSGALG00000012837	2	66497426	66625421	EXOC2
ENSGALG00000013002	2	78125211	78169242	DAP
ENSGALG00000013197	2	87858631	87903391	GALNT12
ENSGALG00000013200	2	87910969	88368255	GABBR2
ENSGALG00000036128	2	91466387	91808773	ZNF407
ENSGALG00000013753	2	93727152	93971533	DOK6
ENSGALG00000013782	2	95468521	95545982	CDH7
ENSGALG00000013872	2	96985906	96998514	SEH1L
ENSGALG00000039455	2	98345430	98375779	VAPA
ENSGALG00000022874	2	98394180	98467538	RAB31
ENSGALG00000031284	2	98932396	99391529	PTPRM
ENSGALG00000014615	2	99519352	99618009	LAMA1
ENSGALG00000014758	2	99623422	99648395	ARHGAP28
ENSGALG00000038678	2	100148458	100212328	EPB41L3
ENSGALG00000014793	2	100491423	100845080	DLGAP1
ENSGALG00000015056	2	103119354	103231680	LAMA3
ENSGALG00000015153	2	106222683	106258773	OPN5L1
ENSGALG00000015181	2	106409990	106508279	GAREM1
ENSGALG00000031693	2	117418542	117607402	KCNB2
ENSGALG00000034188	2	121112771	121187441	PAG1
ENSGALG00000039222	2	126174227	126200357	DPY19L4
ENSGALG00000037955	2	126250048	126274919	INTS8
ENSGALG00000031424	2	126817624	126874829	SDC2
ENSGALG00000030866	2	126884462	127048750	CPQ
ENSGALG00000045196	2	127225486	127287310	LAPTM4B
ENSGALG00000032718	2	127457276	127487495	NIPAL2
ENSGALG00000032850	2	127559850	127697598	STK3
ENSGALG00000031387	2	128539050	128565423	YWHAZ
ENSGALG00000041200	2	128622765	128629538	ZNF706
ENSGALG00000032518	2	128779644	128829568	NCALD
ENSGALG00000031282	2	128985552	129064019	UBR5
ENSGALG00000035199	2	129063965	129086910	ODF1
ENSGALG00000040256	2	129350229	129792370	RIMS2
ENSGALG00000033520	2	129825673	129834748	DCSTAMP
ENSGALG00000039011	2	129839389	129867420	DPYS
ENSGALG00000033630	2	129872670	129924271	LRP12
ENSGALG00000040079	2	130175913	130483288	ZFPM2
ENSGALG00000037675	2	136788122	136908061	COL14A1
ENSGALG00000043787	2	136698116	136770823	DEPDC6
ENSGALG00000043799	2	136674584	136685316	DSCC1
ENSGALG00000043193	2	136617993	136673043	TAF2
ENSGALG00000032746	2	136526177	136595461	ENPP2
ENSGALG00000040768	2	136421910	136433628	MAL2
ENSGALG00000033144	2	136385091	136405869	COLEC10
ENSGALG00000043167	2	136321689	136339558	TNFRSF11B
ENSGALG00000029664	2	136063201	136211928	SAMD12
ENSGALG00000028746	2	135915027	135915136	gga-mir-1467-2
ENSGALG00000039013	2	135873550	136036349	EXT1
ENSGALG00000034377	2	135661556	135682093	SLC30A8
ENSGALG00000029523	2	135540254	135564198	RAD21
ENSGALG00000040522	2	135418685	135499641	EIF3H
ENSGALG00000031700	2	134839746	135006696	TRPS1
ENSGALG00000036527	2	132583836	132627922	SYBU
ENSGALG00000036293	2	132562852	132582862	EBAG9
ENSGALG00000052204	2	132547320	132554441	ENY2
ENSGALG00000040879	2	132522302	132547557	NUDCD1
ENSGALG00000033701	2	132483774	132498269	TRHR
ENSGALG00000040325	2	132270544	132336875	EMC2
ENSGALG00000037067	2	132199298	132219771	EIF3E
ENSGALG00000030030	2	132071594	132172629	RSPO2
ENSGALG00000029983	2	131756078	131920640	ANGPT1
ENSGALG00000042182	2	131316861	131581649	OXR1
ENSGALG00000029596	2	137356485	137374399	HAS2
ENSGALG00000034528	2	136964312	137072200	SNTB1
ENSGALG00000041863	2	136911020	136937314	MRPL13
ENSGALG00000042766	2	145414286	145625236	TRAPPC9
ENSGALG00000034337	2	148431659	148455296	RHPN1
ENSGALG00000043265	2	148657782	148813559	ZC3H3
ENSGALG00000008508	3	4194440	4208671	PYGB
ENSGALG00000020084	3	8479768	8512438	CAPN13
ENSGALG00000008969	3	9260060	9446795	EPCAM
ENSGALG00000008944	3	9395346	9458482	FBXO11
ENSGALG00000040348	3	9788250	9983993	EHBP1
ENSGALG00000008866	3	9992627	10131875	WDPCP
ENSGALG00000008858	3	10131713	10143027	MDH1
ENSGALG00000008847	3	10188732	10229406	VPS54
ENSGALG00000008734	3	12111551	12286838	PCSK2
ENSGALG00000009158	3	12391368	12550464	CDC42BPA
ENSGALG00000009082	3	12555719	12587558	COQ8A
ENSGALG00000009073	3	12595835	12614895	PSEN2
ENSGALG00000009068	3	12635777	12683252	ITPKB
ENSGALG00000009057	3	12725381	12798093	TASP1
ENSGALG00000009016	3	13641962	13716976	SLX4IP
ENSGALG00000009003	3	13751856	13817913	SNAP25
ENSGALG00000008947	3	13939800	14041253	PAK5
ENSGALG00000029301	3	15202203	15229780	BMP2
ENSGALG00000008810	3	15443415	15451711	FAM161A
ENSGALG00000008731	3	15499040	15539871	DZANK1
ENSGALG00000008563	3	16177804	16189143	ENTPD6
ENSGALG00000009483	3	18746271	18800385	MARK1
ENSGALG00000026385	3	19224622	19249885	LYPLAL1
ENSGALG00000009881	3	22668052	22760407	HHAT
ENSGALG00000009887	3	22932307	22952244	DIEXF
ENSGALG00000009915	3	23698626	23850581	EML4
ENSGALG00000010039	3	27531575	27695285	BRE
ENSGALG00000010048	3	27919747	27934487	SUPT7L
ENSGALG00000010050	3	28348991	28495437	LRFN2
ENSGALG00000010078	3	29410438	29492850	GLP1R
ENSGALG00000010116	3	29501011	29619293	DNAH8
ENSGALG00000010131	3	29630380	29745172	BTBD9
ENSGALG00000047908	3	29786657	29916710	ZFAND3
ENSGALG00000010733	3	35325057	35413252	CEP170
ENSGALG00000010737	3	35569976	35737294	PLD5
ENSGALG00000010778	3	36486653	36741396	CHRM3
ENSGALG00000011473	3	42691591	42928349	RPS6KA2
ENSGALG00000020005	3	42961543	42976660	SFT2D1
ENSGALG00000013732	3	51949090	51963080	SERAC1
ENSGALG00000031656	3	56480470	56633286	EYA4
ENSGALG00000034374	3	56943699	56975701	STX7
ENSGALG00000037587	3	57331049	57364433	ENPP3
ENSGALG00000040607	3	57369361	57403385	MED23
ENSGALG00000034030	3	57964558	58039567	L3MBTL3
ENSGALG00000031843	3	58109966	58167330	ARHGAP18
ENSGALG00000014843	3	60138294	60190411	TPD52L1
ENSGALG00000013651	3	60217079	60270213	RNF217
ENSGALG00000039756	3	60319457	60834072	NKAIN2
ENSGALG00000027036	3	61297796	61352281	PKIB
ENSGALG00000014868	3	61372227	61386774	SERINC1
ENSGALG00000014878	3	62548908	62691253	MAN1A1
ENSGALG00000014881	3	62755347	62817307	FAM184A
ENSGALG00000014892	3	62906921	63044317	CEP85L
ENSGALG00000014899	3	63296036	63310724	NUS1
ENSGALG00000029011	3	63360401	63592181	SLC35F1
ENSGALG00000043047	3	67724491	67834185	SOBP
ENSGALG00000015877	3	79346708	79364073	SH3BGRL2
ENSGALG00000015880	3	79469956	79494820	HMGN2P46
ENSGALG00000015889	3	79509049	79608704	PHIP
ENSGALG00000016300	3	87866280	87910198	TINAG
ENSGALG00000016304	3	88017842	88103589	LRRC1
ENSGALG00000016313	3	88184018	88215580	GCLC
ENSGALG00000016332	3	88558041	88679655	MCPH1
ENSGALG00000036189	3	88592498	88638346	ANGPT2
ENSGALG00000035230	3	89801439	90172395	CSMD1
ENSGALG00000016487	3	101927863	102036252	LDAH
ENSGALG00000016491	3	102199405	102233660	APOB
ENSGALG00000016639	3	106228343	106346314	KIF13B
ENSGALG00000039615	4	147238	187944	MSN
ENSGALG00000030879	4	451461	496067	AR
ENSGALG00000035966	4	1137054	1191044	EDA
ENSGALG00000004195	4	1269816	1286882	KIF4B
ENSGALG00000046704	4	1287464	1291897	TAF9
ENSGALG00000004121	4	1395651	1409355	LPAR4
ENSGALG00000004107	4	1468938	1477971	ITM2A
ENSGALG00000005533	4	2290629	2312885	ZMYM3
ENSGALG00000005936	4	2997857	3013197	AGTR2
ENSGALG00000034250	4	3594161	3693891	HS6ST2
ENSGALG00000006132	4	4097508	4111721	MOSPD1
ENSGALG00000007608	4	11685188	11872215	ARHGEF9
ENSGALG00000007993	4	13231208	13304309	DCX
ENSGALG00000009758	4	28905344	28960060	SLC7A11
ENSGALG00000009782	4	29261966	29294001	NAA15
ENSGALG00000009813	4	29619101	29627656	SCOC
ENSGALG00000009826	4	29630213	29646811	CLGN
ENSGALG00000009830	4	29651474	29681776	MGAT4D
ENSGALG00000009836	4	29687612	29694605	ELMOD2
ENSGALG00000009855	4	29702447	29745516	TBC1D9
ENSGALG00000009865	4	29771882	29886214	RNF150
ENSGALG00000009868	4	29911254	29922369	ZNF330
ENSGALG00000009880	4	30075344	30313807	INPP4B
ENSGALG00000009886	4	30413937	30430300	USP38
ENSGALG00000009898	4	30455566	30578444	GAB1
ENSGALG00000028643	4	30838745	31010530	ANAPC10
ENSGALG00000009968	4	31026953	31052941	OTUD4
ENSGALG00000009982	4	31214218	31320627	ZNF827
ENSGALG00000010006	4	31378289	31551743	SLC10A7
ENSGALG00000010035	4	32119492	32321153	NR3C2
ENSGALG00000048011	4	34025752	34049297	SCLT1
ENSGALG00000010119	4	34029543	34062799	CDKL2
ENSGALG00000010122	4	34067371	34079449	SH2D4A
ENSGALG00000029508	4	34167020	34169352	SMIM19
ENSGALG00000038336	4	34169543	34226959	SLC20A2
ENSGALG00000010185	4	34300843	34323344	HSPA4L
ENSGALG00000010273	4	34628096	34640529	PPP2CB
ENSGALG00000040909	4	34668440	34710571	WRN
ENSGALG00000010324	4	34930600	34949275	MRPL1
ENSGALG00000010333	4	34947965	34976929	CNOT6L
ENSGALG00000010363	4	35047642	35091500	HERC3
ENSGALG00000010371	4	35094094	35205619	FAM13A
ENSGALG00000010379	4	35370112	35436997	SNCA
ENSGALG00000010391	4	35458424	35500410	MMRN1
ENSGALG00000010392	4	35628834	36177811	CCSER1
ENSGALG00000010397	4	36748697	37032793	GRID2
ENSGALG00000010646	4	39615025	39740111	STOX2
ENSGALG00000010909	4	45615049	45636930	PRKG2
ENSGALG00000011319	4	47983446	48374220	ADGRL3
ENSGALG00000011476	4	49658327	49708196	SEPTIN11
ENSGALG00000052932	4	49738482	49832032	SHROOM3
ENSGALG00000011543	4	49984208	49998626	SDAD1
ENSGALG00000011564	4	50027838	50078064	RUFY3
ENSGALG00000031105	4	50212212	50372852	SLC4A4
ENSGALG00000011623	4	50473922	50604585	ADAMTS3
ENSGALG00000011626	4	50722658	50728122	COX18
ENSGALG00000011642	4	50730426	50809631	ANKRD17
ENSGALG00000035219	4	50822578	50848867	ALB
ENSGALG00000011664	4	50876758	50893943	RASSF6
ENSGALG00000011668	4	50925077	50928369	IL8L1
ENSGALG00000011680	4	51053219	51252071	EPHA5
ENSGALG00000011684	4	51603053	51612923	STAP1
ENSGALG00000011762	4	51615757	51647742	UBA6
ENSGALG00000011831	4	52779411	52910398	ANKRD50
ENSGALG00000011961	4	54109012	54173032	TNIP3
ENSGALG00000011962	4	54187801	54205828	NDNF
ENSGALG00000011963	4	54227745	54309687	PRDM5
ENSGALG00000011967	4	54534509	54537977	MAD2L1
ENSGALG00000011974	4	54538589	54542357	RPL7L1
ENSGALG00000049998	4	54727770	54727836	gga-mir-7468
ENSGALG00000011990	4	54729233	54752851	USP53
ENSGALG00000011994	4	54815201	54903904	SYNPO2
ENSGALG00000012015	4	56092083	56195330	NDST4
ENSGALG00000012018	4	56248208	56292940	UGT8
ENSGALG00000041635	4	56534692	56694206	CAMK2D
ENSGALG00000054319	4	57922324	57987408	ELOVL6
ENSGALG00000012155	4	58021967	58080491	EGF
ENSGALG00000012181	4	58101330	58112441	RRH
ENSGALG00000012186	4	58145236	58153306	CASP6
ENSGALG00000012196	4	58154371	58188683	MCUB
ENSGALG00000012211	4	58197414	58313786	PDLIM5
ENSGALG00000012216	4	58350823	58586570	BMPR1B
ENSGALG00000012219	4	58597982	58837212	UNC5C
ENSGALG00000012222	4	59688409	59777549	RAP1GDS1
ENSGALG00000012227	4	59785679	59862479	TSPAN5
ENSGALG00000042112	4	59888200	59909081	EIF4E
ENSGALG00000012239	4	59919382	59943366	METAP1
ENSGALG00000012245	4	59946344	59954096	ADH4
ENSGALG00000030614	4	59984686	59995027	ADH1C
ENSGALG00000012264	4	60015008	60024687	TRMT10A
ENSGALG00000035619	4	60028589	60056286	MTTP
ENSGALG00000000055	4	60121988	60126244	LAMTOR3
ENSGALG00000014026	4	60128048	60153671	DNAJB14
ENSGALG00000039498	4	60301963	60491846	PPP3CA
ENSGALG00000012292	4	60568176	60699388	BANK1
ENSGALG00000012298	4	60731764	60752199	SLC39A8
ENSGALG00000012304	4	60786295	60843850	NFKB1
ENSGALG00000012308	4	60851437	60898854	MANBA
ENSGALG00000012311	4	60910770	60932855	UBE2D3
ENSGALG00000012338	4	60973338	60987632	BDH2
ENSGALG00000013208	4	60990743	61026616	CENPE
ENSGALG00000013281	4	61027909	61034587	RSPH6A
ENSGALG00000013287	4	61036771	61045027	C4orf47
ENSGALG00000013414	4	61062031	61084516	PDLIM3
ENSGALG00000013427	4	61098758	61239973	SORBS2
ENSGALG00000013468	4	61315317	61322880	TLR3
ENSGALG00000013503	4	61340939	61353442	FAM149A
ENSGALG00000013535	4	61357027	61369973	CYP4V2
ENSGALG00000013571	4	61378572	61392809	F11
ENSGALG00000013576	4	61619295	61668372	MTNR1A
ENSGALG00000013579	4	61698013	61798424	FAT1
ENSGALG00000026364	4	62776696	62791934	ASAH1
ENSGALG00000013602	4	62808175	62846044	PCM1
ENSGALG00000013606	4	62853578	62872237	FGL1
ENSGALG00000013617	4	63002339	63021875	PDGFRL
ENSGALG00000013627	4	63027358	63067114	SLC7A2
ENSGALG00000036021	4	63086800	63130477	MTMR7
ENSGALG00000013646	4	63129241	63148736	VPS37A
ENSGALG00000013674	4	63620950	63732824	TUSC3
ENSGALG00000013684	4	63861918	64214244	SGCZ
ENSGALG00000013715	4	64370643	64586585	DLC1
ENSGALG00000013907	4	65185439	65213106	KDR
ENSGALG00000013929	4	65398425	65431696	PDGFRA
ENSGALG00000013940	4	65644634	65720676	LNX1
ENSGALG00000039168	4	65762016	65941747	SCFD2
ENSGALG00000041373	4	70204006	70312564	ARAP2
ENSGALG00000039549	4	73376533	73408302	SEL1L3
ENSGALG00000014485	4	76025150	76382215	LDB2
ENSGALG00000014486	4	76442333	76481335	TAPT1
ENSGALG00000014496	4	76507126	76565949	PROM1
ENSGALG00000014508	4	76602399	76622926	CD38
ENSGALG00000014509	4	76637942	76652266	BST1
ENSGALG00000014510	4	76655650	76689147	FBXL5
ENSGALG00000014514	4	76691324	76735809	CC2D2A
ENSGALG00000014515	4	76744821	76779005	C1QTNF7
ENSGALG00000014516	4	76833051	76880121	CPEB2
ENSGALG00000015977	4	88402221	88446642	SMOX
ENSGALG00000016034	4	89176735	89316390	ATRN
ENSGALG00000036589	4	89326506	89392084	GFRA4
ENSGALG00000004300	5	1720111	1756043	PTDSS2
ENSGALG00000005815	5	9669263	9676928	TMEM41B
ENSGALG00000005840	5	9681277	9737308	DENND5A
ENSGALG00000032161	5	9744885	9778936	SCUBE2
ENSGALG00000005903	5	9791730	9802780	NRIP3
ENSGALG00000044914	5	9828728	9834949	C11orf16
ENSGALG00000047559	5	9843039	9988806	DENND2B
ENSGALG00000005986	5	10457958	10515004	TUB
ENSGALG00000032558	5	10855015	10936272	INSC
ENSGALG00000006074	5	11366630	11601652	SOX6
ENSGALG00000006401	5	13094418	13254458	OSBPL5
ENSGALG00000006427	5	13266596	13301342	CARS
ENSGALG00000006837	5	15478170	15870938	TSPAN4
ENSGALG00000006868	5	15928417	15957238	CRACR2B
ENSGALG00000044251	5	16101556	16106288	RASSF7
ENSGALG00000041955	5	16144139	16175492	LRRC56
ENSGALG00000029260	5	16217236	16252397	H-RAS
ENSGALG00000006904	5	16327023	16335748	RNH1
ENSGALG00000007203	5	16964921	16979956	RAB3IL1
ENSGALG00000038913	5	19507937	19608245	LDLRAD3
ENSGALG00000007920	5	19671101	19710796	PRR5L
ENSGALG00000036787	5	21812534	21884849	HSD17B12
ENSGALG00000041309	5	21884897	21900048	ALKBH3
ENSGALG00000031542	5	21966267	22035594	EXT2
ENSGALG00000038217	5	22211473	22245391	CD82
ENSGALG00000036901	5	22331177	22412191	TSPAN18
ENSGALG00000037220	5	22587180	22599063	ASTL
ENSGALG00000008097	5	23040708	23093179	CELF1
ENSGALG00000008122	5	23134558	23166262	SLC39A13
ENSGALG00000008148	5	23218040	23273821	MYBPC3
ENSGALG00000008218	5	23388785	23403305	DDB2
ENSGALG00000008231	5	23406293	23426262	PACSIN3
ENSGALG00000032181	5	23544732	23622789	LRP4
ENSGALG00000008325	5	23632981	23671034	CKAP5
ENSGALG00000008332	5	23673116	23683121	F2
ENSGALG00000008624	5	25078510	25115395	RPAP1
ENSGALG00000009300	5	26429499	26522602	NUMB
ENSGALG00000009368	5	26908701	27134788	RGS6
ENSGALG00000009587	5	29263703	29530569	GPHN
ENSGALG00000009916	5	34370977	34415640	SCFD1
ENSGALG00000009992	5	34812372	34925880	ARHGAP5
ENSGALG00000009995	5	34982476	35237118	AKAP6
ENSGALG00000029022	5	35296092	35889962	NPAS3
ENSGALG00000010001	5	35917400	35941789	EGLN3
ENSGALG00000010007	5	36120283	36125843	EAPP
ENSGALG00000010025	5	36126018	36150075	SNX32
ENSGALG00000010046	5	36303273	36317971	FAM177A1
ENSGALG00000010088	5	36443890	36556577	RALGAPA1
ENSGALG00000010093	5	36563104	36582077	BRMS1L
ENSGALG00000010096	5	36729897	36743180	MBIP
ENSGALG00000010117	5	36951399	37178495	SLC25A21
ENSGALG00000010193	5	37880445	37899754	ZNF410
ENSGALG00000010639	5	43357812	43451566	EML5
ENSGALG00000039735	5	48411424	48530200	EML1
ENSGALG00000011705	5	52854754	53013815	BRF1
ENSGALG00000011861	5	54047342	54104268	SYT16
ENSGALG00000011868	5	54150986	54159510	SNAPC1
ENSGALG00000011870	5	54161509	54192262	HIF1A
ENSGALG00000012041	5	55475250	55494935	ACTR10
ENSGALG00000012094	5	55581694	55687960	SLC35F4
ENSGALG00000012228	5	56940987	57248827	MDGA2
ENSGALG00000012230	5	57738424	57745588	LRR1
ENSGALG00000012232	5	57748683	57761672	DNAAF2
ENSGALG00000012237	5	57760627	57779793	POLE2
ENSGALG00000012273	5	57869306	57917081	SOS2
ENSGALG00000012361	5	58056876	58107170	NIN
ENSGALG00000036095	6	1492814	1589295	BICC1
ENSGALG00000037682	6	1634831	1751717	CCSER2
ENSGALG00000037366	6	2370600	2675359	GRID1
ENSGALG00000002624	6	5785245	5805815	BMS1
ENSGALG00000003308	6	10003715	10019905	ERLIN1
ENSGALG00000003526	6	10033025	10057694	TUBGCP2
ENSGALG00000029829	6	10115541	10178635	RNLS
ENSGALG00000004257	6	11622065	11633629	TSPAN15
ENSGALG00000004286	6	11712568	11751772	COL13A1
ENSGALG00000004345	6	11950266	11973318	OIT3
ENSGALG00000004355	6	11982195	12061362	MCU
ENSGALG00000004372	6	12061891	12152583	MICU1
ENSGALG00000004569	6	12473957	12503037	UNC5B
ENSGALG00000026864	6	12970502	13071911	ZCCHC24
ENSGALG00000043018	6	14052274	14146920	DLG5
ENSGALG00000004980	6	14211114	14648816	KCNMA1
ENSGALG00000032308	6	14860666	15164432	LRMDA
ENSGALG00000041124	6	17600886	17610385	NOLC1
ENSGALG00000005637	6	17661496	17759694	GBF1
ENSGALG00000005687	6	17815013	17826035	CUEDC2
ENSGALG00000014614	6	20720818	20745934	TNKS2
ENSGALG00000039528	6	21081566	21200763	PLCE1
ENSGALG00000008542	6	26669740	26768280	ADD3
ENSGALG00000008700	6	27094512	27111651	PDCD4
ENSGALG00000008802	6	27631488	27639564	TECTB
ENSGALG00000008870	6	27683963	27693870	ZDHHC6
ENSGALG00000008880	6	27694195	27943774	VTI1A
ENSGALG00000008883	6	28006744	28178462	TCF7L2
ENSGALG00000020656	6	30704497	30726370	PRLHR
ENSGALG00000032289	6	32387130	32455794	IKZF5
ENSGALG00000009704	6	32816686	32859776	CHST15
ENSGALG00000037778	7	93419	111688	NAB1
ENSGALG00000040817	7	134720	148394	NEMP2
ENSGALG00000041884	7	151197	173251	MFSD6
ENSGALG00000043307	7	187764	224770	HIBCH
ENSGALG00000034011	7	292975	334171	PMS1
ENSGALG00000002594	7	999492	1117976	TFPI
ENSGALG00000002655	7	1348987	1399109	ITGAV
ENSGALG00000023886	7	1828066	1959021	ZNF804A
ENSGALG00000003862	7	4706293	4793733	LRRFIP1
ENSGALG00000004045	7	5234473	5522177	AGAP1
ENSGALG00000004288	7	6215668	6433721	HDAC4
ENSGALG00000023742	7	6598427	6621152	AHR2
ENSGALG00000008113	7	10323371	10366305	PLCL1
ENSGALG00000008135	7	10794292	10924557	SATB2
ENSGALG00000042645	7	12763689	13129732	PARD3B
ENSGALG00000009293	7	16717993	16797948	CHN1
ENSGALG00000043694	7	17440138	17583383	RAPGEF4
ENSGALG00000041192	7	21044187	21071090	IFIH1
ENSGALG00000030032	7	21180845	21299422	SLC4A10
ENSGALG00000011708	7	27172896	27356465	MYLK
ENSGALG00000011744	7	27415443	27857542	KALRN
ENSGALG00000029766	7	27871850	27912771	ITGB5
ENSGALG00000012407	7	31850143	32428239	LRP1B
ENSGALG00000012421	7	32698930	33027332	ARHGAP15
ENSGALG00000027492	8	4306671	4368453	TEDC1
ENSGALG00000003893	8	6212265	6287512	XPR1
ENSGALG00000004472	8	7112556	7151143	ASTN1
ENSGALG00000040432	8	7158790	7231728	PAPPA2
ENSGALG00000004500	8	7250615	7378011	COP1
ENSGALG00000004614	8	7811903	7821247	NPL
ENSGALG00000004812	8	8332878	8393131	FAM129A
ENSGALG00000008974	8	19332100	19366477	USP33
ENSGALG00000008988	8	19375099	19428986	ZZZ3
ENSGALG00000031652	8	19432096	19518959	AK5
ENSGALG00000009021	8	19606487	19673054	ST6GALNAC5
ENSGALG00000009027	8	19735941	19930919	ST6GALNAC3
ENSGALG00000009902	8	19971912	19993915	CFAP57
ENSGALG00000009988	8	20037114	20049506	ELOVL1
ENSGALG00000028561	8	20069231	20123377	SZT2
ENSGALG00000036909	8	23047528	23885562	BEND5
ENSGALG00000010555	8	24471404	24524761	OSBPL9
ENSGALG00000011019	8	28332890	28375114	ROR1
ENSGALG00000011024	8	28426867	28509563	CACHD1
ENSGALG00000011031	8	28552333	28603383	JAK1
ENSGALG00000011238	8	29072809	29096474	WLS
ENSGALG00000002141	9	1672334	1716213	UGGT1
ENSGALG00000002155	9	1733842	1899914	HS6ST1
ENSGALG00000040316	9	2867618	3029975	GPC1
ENSGALG00000031128	9	4610405	4623784	SENP2
ENSGALG00000005788	9	5174155	5238789	FARP2
ENSGALG00000030944	9	8034728	8096205	PAX3
ENSGALG00000048624	9	8124373	8146246	SGPP2
ENSGALG00000002374	9	10871026	11044696	SLC9A9
ENSGALG00000007218	9	13421516	13470538	MB21D2
ENSGALG00000010312	9	23132124	23185052	PLCH1
ENSGALG00000043082	9	23339007	23355944	DHX36
ENSGALG00000010370	9	23652600	23746699	MED12L
ENSGALG00000001992	10	2035713	2053005	PKLR
ENSGALG00000002925	10	3810178	3840160	ETFA
ENSGALG00000002945	10	3840816	3896080	TMEM266
ENSGALG00000002952	10	3918768	3940587	NRG4
ENSGALG00000003381	10	4402619	4479564	HERC1
ENSGALG00000030542	10	10215219	10367585	SEMA6D
ENSGALG00000004960	10	10623539	10768837	FBN1
ENSGALG00000006413	10	12689664	12736649	CEMIP
ENSGALG00000006420	10	12796230	12826671	ABHD17C
ENSGALG00000006519	10	13192538	13200860	KIAA1024
ENSGALG00000007491	10	18494123	18505513	VWA9
ENSGALG00000041036	11	4645274	4873781	FTO
ENSGALG00000034649	11	5223979	5345307	TOX3
ENSGALG00000004004	11	7505176	7578698	PHKB
ENSGALG00000004049	11	7578362	7651000	ITFG1
ENSGALG00000004071	11	7656093	7683363	NETO2
ENSGALG00000004528	11	9225471	9286162	TSHZ3
ENSGALG00000004839	11	10018024	10138369	GPATCH1
ENSGALG00000004899	11	10315327	10439917	PEPD
ENSGALG00000004903	11	10491009	10661037	CHST8
ENSGALG00000005266	11	11463948	11501923	BEAN1
ENSGALG00000032349	11	11518646	11547898	CDH5
ENSGALG00000039985	11	12119543	12198657	CDH11
ENSGALG00000005319	11	12824211	12973016	CDH8
ENSGALG00000005347	11	13794910	13862852	ADAMTS18
ENSGALG00000013225	11	13982142	14025331	VAT1L
ENSGALG00000013223	11	14040581	14047502	CLEC3A
ENSGALG00000005377	11	14060228	14531588	WWOX
ENSGALG00000026258	11	14531508	14691257	MAF
ENSGALG00000005402	11	15120384	15130994	DYNLRB2
ENSGALG00000012978	11	15268801	15320700	CDYL2
ENSGALG00000038494	11	15556046	15651941	CMIP
ENSGALG00000033507	11	15678088	15728004	PLCG2
ENSGALG00000005467	11	15747635	15757141	HSD17B2
ENSGALG00000005472	11	15783046	15792110	NAT
ENSGALG00000031983	11	15799465	15809344	MPHOSPH6
ENSGALG00000038242	12	1874442	2001509	CACNA2D2
ENSGALG00000002510	12	2808088	2841720	IP6K1
ENSGALG00000003720	12	3154917	3201908	FANCD2
ENSGALG00000003243	12	3083014	3119482	RAD54L2
ENSGALG00000035578	12	3015936	3126611	RBM6
ENSGALG00000008294	12	18802449	18953172	ITPR1
ENSGALG00000001849	12	2917890	2962756	BSN
ENSGALG00000037784	12	2862603	2898532	DAG1
ENSGALG00000035099	12	18676313	18693042	LRRN1
ENSGALG00000007780	12	16666749	16682429	EIF4E3
ENSGALG00000007431	12	14398620	14690794	MAGI1
ENSGALG00000007172	12	12565610	12938688	FHIT
ENSGALG00000032736	12	9973818	10066081	MGLL
ENSGALG00000040109	13	12764337	12803848	LARP1
ENSGALG00000003876	13	12172827	12188986	TIMD4
ENSGALG00000003870	13	12159620	12161948	MED7
ENSGALG00000017362	13	12143095	12173099	HAVCR1
ENSGALG00000039687	13	12058552	12067941	NIPAL4
ENSGALG00000003744	13	12027893	12054652	ADAM19
ENSGALG00000003702	13	11940304	11988525	CLINT1
ENSGALG00000050577	13	9235688	9243003	GRPEL2
ENSGALG00000001383	13	8938645	9038296	HTR4
ENSGALG00000038627	13	8904856	8925377	FBXO38
ENSGALG00000038202	13	8632094	8645206	PWWP2A
ENSGALG00000040152	13	8569417	8591200	CCNJL
ENSGALG00000001916	13	4953827	5426056	SLIT3
ENSGALG00000002478	13	3205699	3231032	MATR3
ENSGALG00000002544	13	3130846	3140064	PCDH12
ENSGALG00000005820	13	14101869	14133615	RNF130
ENSGALG00000030877	14	13166921	13222048	CLUAP1
ENSGALG00000033278	14	13150266	13163527	NLRC3
ENSGALG00000007821	14	13131467	13143364	DNAJA3
ENSGALG00000038884	14	13059180	13078199	SRL
ENSGALG00000007779	14	12988577	13047466	ADCY9
ENSGALG00000029402	14	12551591	12627669	AXIN1
ENSGALG00000034325	14	11259785	11527885	RBFOX1
ENSGALG00000007278	14	9652802	9801024	GRIN2A
ENSGALG00000007257	14	9523644	9544639	TEKT5
ENSGALG00000035113	14	9457936	9465166	DEXI
ENSGALG00000007167	14	9399868	9453186	CLEC16A
ENSGALG00000007119	14	9204871	9217764	DAGLB
ENSGALG00000007059	14	9142666	9148845	IGSF6
ENSGALG00000007044	14	9132050	9150359	METTL9
ENSGALG00000006982	14	9045104	9069244	EEF2K
ENSGALG00000006964	14	9033722	9043723	SDR42E2
ENSGALG00000006043	14	7172489	7203850	RBBP6
ENSGALG00000040528	14	4404816	4414092	AP5Z1
ENSGALG00000004460	14	4353687	4396536	FOXK1
ENSGALG00000004436	14	4288119	4299512	CYP3A4
ENSGALG00000004420	14	3925849	4284907	SDK1
ENSGALG00000004398	14	3830739	3870033	CARD11
ENSGALG00000052837	14	3778529	3801415	GNA12
ENSGALG00000004310	14	3646453	3710836	TTYH3
ENSGALG00000040999	14	3509391	3525587	EIF3B
ENSGALG00000004255	14	3487345	3508179	SNX8
ENSGALG00000004224	14	3156908	3476461	MAD1L1
ENSGALG00000003122	14	2776904	2780273	ZFAND2A
ENSGALG00000004058	14	2703952	2736640	GPR146
ENSGALG00000004055	14	2679816	2775732	C7orf50
ENSGALG00000045037	14	2665656	2672249	CYP2W1
ENSGALG00000002239	14	15224075	15238698	REXO5
ENSGALG00000028197	14	15036611	15091332	IQCK
ENSGALG00000008238	15	11842672	12020606	MED13L
ENSGALG00000004467	15	6112451	6164114	CLIP1
ENSGALG00000004247	15	5889130	5896824	MORN3
ENSGALG00000002487	15	3081466	3120971	SFSWAP
ENSGALG00000002403	15	2927966	2996889	ULK1
ENSGALG00000002336	15	2872376	2917993	EP400
ENSGALG00000002272	15	2860822	2871281	NOC4L
ENSGALG00000043373	15	1353112	1541582	ARVCF
ENSGALG00000001583	17	8597003	8608024	TRAF1
ENSGALG00000001645	17	8511817	8555334	KCNT1
ENSGALG00000039990	17	3013995	3098173	TNC
ENSGALG00000053788	17	2970870	2989531	TNFSF8
ENSGALG00000007186	17	2882867	2987652	TMEM268
ENSGALG00000001692	17	8478459	8506069	CAMSAP1
ENSGALG00000042564	17	8453385	8469840	UBAC1
ENSGALG00000008456	17	2470501	2727279	CACNA1B
ENSGALG00000001728	17	8388350	8438866	NACC2
ENSGALG00000001964	17	8173607	8182744	INPP5E
ENSGALG00000043499	17	8044471	8059104	EGFL7
ENSGALG00000003683	17	6634913	6715908	MED27
ENSGALG00000004088	17	6032920	6121111	FNBP1
ENSGALG00000026167	18	1984539	2033615	PIK3R5
ENSGALG00000039269	18	9489328	9537525	RNF213
ENSGALG00000007286	18	9947357	9961503	SIRT7
ENSGALG00000003015	19	5554574	5561459	SERPINF1
ENSGALG00000043223	19	3673296	3828129	COL26A1
ENSGALG00000001153	19	1512994	2173032	AUTS2
ENSGALG00000042533	19	632011	693404	TSPOAP1
ENSGALG00000004859	20	6715285	6727531	ZNFX1
ENSGALG00000004621	20	6185927	6338401	PREX1
ENSGALG00000037889	20	2838132	3266482	PTPRT
ENSGALG00000006568	20	10113124	10127346	TM9SF4
ENSGALG00000006460	20	10075293	10086559	TTLL9
ENSGALG00000010079	21	6729868	6749872	HP1BP3
ENSGALG00000010084	21	6638309	6718151	EIF4G3
ENSGALG00000030857	21	6569722	6593773	USP48
ENSGALG00000033138	21	6447139	6456691	ZMYND12
ENSGALG00000004882	21	6444377	6447573	PPCS
ENSGALG00000004662	21	5722669	5738134	DISP3
ENSGALG00000004640	21	5659278	5664990	MAD2L2
ENSGALG00000004631	21	5646905	5658909	DRAXIN
ENSGALG00000034213	21	5453941	5467117	TNFRSF1B
ENSGALG00000034777	21	5365044	5450011	VPS13D
ENSGALG00000030376	21	5314485	5343907	DHRS3
ENSGALG00000004097	21	5220770	5234371	LRRC38
ENSGALG00000033293	21	2384332	2446767	ACAP3
ENSGALG00000001691	21	2344913	2352264	INTS11
ENSGALG00000001600	21	2277331	2335088	DVL1
ENSGALG00000000573	21	291189	310409	PER3
ENSGALG00000001608	22	2087959	2217683	UNC5D
ENSGALG00000032270	22	3971808	3982438	NCAPH
ENSGALG00000036638	22	3951091	3963204	TACR1
ENSGALG00000027365	23	919640	1029021	HIVEP3
ENSGALG00000048775	23	5315982	5323147	TXLNA
ENSGALG00000003408	23	5263950	5353331	RP1-27O5.3
ENSGALG00000006969	24	4453214	4474869	USP28
ENSGALG00000031134	24	4427162	4441513	UBE4A
ENSGALG00000001442	24	2144948	2396494	OPCML
ENSGALG00000009147	25	2407633	2418982	NCSTN
ENSGALG00000002588	26	4087851	4102719	PPARD
ENSGALG00000001373	26	3154638	3288987	TRAF3IP3
ENSGALG00000000137	26	1678657	1680974	SNRPE
ENSGALG00000045212	27	3740029	3749198	PLCD3
ENSGALG00000001962	28	2892258	2920771	PTBP1
ENSGALG00000030629	33	5249338	5254464	KRT6A
ENSGALG00000027785	Z	9303582	9323467	CCBE1
ENSGALG00000002371	Z	8966773	9000212	RUSC2
ENSGALG00000004491	Z	22452215	22497335	DMGDH
ENSGALG00000014740	Z	19489299	19563233	IPO11

## Sheet: Additional File2
Table S2 Gene annotation of top 0.1% outlier genomic regions from FST
Gene stable ID	Chromosome	Gene start (bp)	Gene end (bp)	Gene name
ENSGALG00000016681	1	129980985	130145449	ZBED1
ENSGALG00000026383	1	124544398	124546072	TMSB4X
ENSGALG00000016391	1	120600351	120804008	CNKSR2
ENSGALG00000017197	1	184782914	185386260	CNTN5
ENSGALG00000029416	1	184326387	184418640	TRPC6
ENSGALG00000029664	2	136063201	136211928	SAMD12
ENSGALG00000016034	4	89176735	89316390	ATRN
ENSGALG00000026364	4	62776696	62791934	ASAH1
ENSGALG00000013579	4	61698013	61798424	FAT1
ENSGALG00000013503	4	61340939	61353442	FAM149A
ENSGALG00000015645	4	82215228	82245582	GRK4
ENSGALG00000013427	4	61098758	61239973	SORBS2
ENSGALG00000013414	4	61062031	61084516	PDLIM3
ENSGALG00000014508	4	76602399	76622926	CD38
ENSGALG00000013287	4	61036771	61045027	C4orf47
ENSGALG00000013208	4	60990743	61026616	CENPE
ENSGALG00000012311	4	60910770	60932855	UBE2D3
ENSGALG00000012308	4	60851437	60898854	MANBA
ENSGALG00000014486	4	76442333	76481335	TAPT1
ENSGALG00000012304	4	60786295	60843850	NFKB1
ENSGALG00000012292	4	60568176	60699388	BANK1
ENSGALG00000012227	4	59785679	59862479	TSPAN5
ENSGALG00000041437	4	1105128	1120637	NALF2
ENSGALG00000012222	4	59688409	59777549	RAP1GDS1
ENSGALG00000009868	4	29911254	29922369	ZNF330
ENSGALG00000009865	4	29771882	29886214	RNF150
ENSGALG00000009855	4	29702447	29745516	TBC1D9
ENSGALG00000009836	4	29687612	29694605	ELMOD2
ENSGALG00000009826	4	29630213	29646811	CLGN
ENSGALG00000009813	4	29619101	29627656	SCOC
ENSGALG00000012216	4	58350823	58586570	BMPR1B
ENSGALG00000014614	6	20720818	20745934	TNKS2

## Sheet: Additional File3
Table S3 Gene annotation of top 0.1% outlier genomic regions from AFD
Gene stable ID	Chromosome	Gene start (bp)	Gene end (bp)	Gene name
ENSGALG00000036738	1	93596025	93648691	IGSF3
ENSGALG00000028960	1	196009412	196013046	NEU3
ENSGALG00000019036	1	196002497	196007134	SPCS2
ENSGALG00000016728	1	131504408	131522595	RP2
ENSGALG00000016681	1	129980985	130145449	ZBED1
ENSGALG00000016628	1	128198874	128363671	NLGN4Y
ENSGALG00000014818	1	80132983	80149686	TRIM45
ENSGALG00000007098	1	15477557	15560977	KIF21A
ENSGALG00000017125	1	179741155	179876036	MICU2
ENSGALG00000015446	1	93077757	93187518	POU2F1
ENSGALG00000012994	1	60556357	60832599	ERC1
ENSGALG00000000845	1	195484990	195565945	UVRAG
ENSGALG00000000838	1	195171182	195183627	THAP12
ENSGALG00000016843	1	140248816	140390143	COL4A2
ENSGALG00000009825	1	33560543	33701007	SRGAP1
ENSGALG00000009815	1	33515304	33527383	TMEM5
ENSGALG00000009795	1	33104538	33194925	MON2
ENSGALG00000016834	1	138951176	139094938	MCF2L
ENSGALG00000016974	1	168988938	169079728	GTF2F2
ENSGALG00000034932	1	110162856	110213264	BACE2
ENSGALG00000016138	1	109565520	110029599	DSCAM
ENSGALG00000016059	1	109131453	109144592	ETS2
ENSGALG00000014189	1	69011403	69044852	SULT4A1
ENSGALG00000014178	1	68564109	68765156	SCUBE1
ENSGALG00000016936	1	163529033	163630680	TDRD3
ENSGALG00000016893	1	147288623	147367495	UGGT2
ENSGALG00000009547	1	29702686	29770993	PPHLN1
ENSGALG00000015693	1	99983468	100073181	USP25
ENSGALG00000036106	1	197398635	197402615	SMPD1
ENSGALG00000035309	1	197275578	197277208	HBE
ENSGALG00000041762	1	197098805	197144902	STIM1
ENSGALG00000043393	1	94731886	94975094	CADM2
ENSGALG00000011214	1	196648341	196655118	SERPINH1
ENSGALG00000015491	1	93900144	93923220	GPR89A
ENSGALG00000017323	1	196231994	196379825	FAM168A
ENSGALG00000017320	1	196160546	196219266	RAB6A
ENSGALG00000017319	1	196140371	196150403	MRPL48
ENSGALG00000016878	1	145919668	145946316	TM9SF2
ENSGALG00000017318	1	196124023	196138995	PAAF1
ENSGALG00000009494	1	28571393	28579128	THAP5
ENSGALG00000009485	1	27428136	27876726	IMMP2L
ENSGALG00000009480	1	27163396	27407139	DOCK4
ENSGALG00000009446	1	27049177	27056263	LSMEM1
ENSGALG00000033295	1	25223560	25231414	CAV2
ENSGALG00000043287	1	25201248	25216271	CAV1
ENSGALG00000015244	1	85209232	85223485	TBX19
ENSGALG00000008975	1	23349811	23381342	FAM3C
ENSGALG00000016776	1	134671345	134727061	TBC1D8
ENSGALG00000008926	1	22670291	22971425	CADPS2
ENSGALG00000008836	1	22485251	22539257	ATP6AP1
ENSGALG00000008821	1	22449623	22454662	NDUFA5
ENSGALG00000008776	1	22287864	22327497	HYAL6
ENSGALG00000040954	1	21985328	21998153	GPR37
ENSGALG00000008740	1	21884126	21946881	POT1
ENSGALG00000017173	1	182130487	182257860	GUCY1A2
ENSGALG00000017170	1	181880177	181939483	ALKBH8
ENSGALG00000015073	1	81358311	81383483	TMEM39A
ENSGALG00000019355	1	35503179	35528253	CPSF6
ENSGALG00000016698	1	131032587	131040414	SHOX
ENSGALG00000007183	1	15105451	15128477	ERGIC2
ENSGALG00000014776	1	79496664	79585348	TBX15
ENSGALG00000007905	1	15009296	15165846	LAMB1
ENSGALG00000000868	1	195591204	195602075	RNF121
ENSGALG00000016288	1	117527572	118143733	IL1RAPL1
ENSGALG00000017062	1	174375172	174843962	NBEA
ENSGALG00000036284	1	114234012	114298065	RPGR
ENSGALG00000009759	1	32162492	32242011	SLC16A7
ENSGALG00000006473	1	2887148	3334587	PLXNA4
ENSGALG00000033966	1	193461898	193803700	TENM4
ENSGALG00000016984	1	169277758	169317221	ZC3H13
ENSGALG00000016142	1	110239567	110260524	MX1
ENSGALG00000014213	1	69701235	69786844	PRR5
ENSGALG00000036598	1	69294587	69354684	SHISAL1
ENSGALG00000016128	1	109397569	109410287	B3GALT5
ENSGALG00000014186	1	68817721	68879496	MPPED1
ENSGALG00000014094	1	68074888	68118677	STK38L
ENSGALG00000016902	1	149017824	149419556	GPC5
ENSGALG00000009530	1	29166774	29412777	PDZRN4
ENSGALG00000037839	1	197432706	197438520	ARFIP2
ENSGALG00000017299	1	197370910	197373989	RPS11
ENSGALG00000047152	1	197279998	197281946	HBBA
ENSGALG00000015511	1	97569877	97995865	ROBO1
ENSGALG00000013085	1	62781911	62930757	PTPRO
ENSGALG00000009523	1	28882582	29120860	CNTN1
ENSGALG00000040018	1	197038928	197076757	NUP98
ENSGALG00000014170	1	196939707	196956041	MOGAT2
ENSGALG00000037655	1	93792988	93803389	BCL9
ENSGALG00000009514	1	28704251	28843445	NRCAM
ENSGALG00000015294	1	86063936	86086125	ADGRG7
ENSGALG00000009435	1	26502865	26529724	PPP1R3A
ENSGALG00000040557	1	25367738	25492784	TFEC
ENSGALG00000031934	1	25316566	25342793	TES
ENSGALG00000036883	1	25059910	25147690	MET
ENSGALG00000009134	1	24616305	24691437	CTTNBP2
ENSGALG00000008805	1	22419625	22425777	LMOD2
ENSGALG00000035629	1	83813954	83865313	GRAMD1C
ENSGALG00000037353	1	133387917	133479417	TMEM131
ENSGALG00000017304	1	195816616	195850848	PGM2L1
ENSGALG00000027166	1	195577182	195579267	ART7B
ENSGALG00000016281	1	116192489	117253225	DMD
ENSGALG00000009747	1	31563284	31570534	ATP23
ENSGALG00000015360	1	88827762	88854919	KIAA1524
ENSGALG00000016919	1	155850483	155873611	ACOD1
ENSGALG00000016918	1	155847003	155855177	GATD3AL1
ENSGALG00000016915	1	155590325	155793849	MYCBP2
ENSGALG00000009556	1	29774813	29833578	PRICKLE1
ENSGALG00000015348	1	87615066	87731006	ALCAM
ENSGALG00000003416	1	197379735	197386740	FHIP1B
ENSGALG00000016880	1	145983298	146096273	UBAC2
ENSGALG00000040114	1	23044093	23176470	PTPRZ1
ENSGALG00000008814	1	22434929	22445383	ASB15
ENSGALG00000040620	1	82041116	83002376	LSAMP
ENSGALG00000037675	2	136788122	136908061	COL14A1
ENSGALG00000043787	2	136698116	136770823	DEPDC6
ENSGALG00000043193	2	136617993	136673043	TAF2
ENSGALG00000031693	2	117418542	117607402	KCNB2
ENSGALG00000039013	2	135873550	136036349	EXT1
ENSGALG00000034377	2	135661556	135682093	SLC30A8
ENSGALG00000029523	2	135540254	135564198	RAD21
ENSGALG00000032400	2	135510776	135515223	UTP23
ENSGALG00000040522	2	135418685	135499641	EIF3H
ENSGALG00000036293	2	132562852	132582862	EBAG9
ENSGALG00000040879	2	132522302	132547557	NUDCD1
ENSGALG00000030030	2	132071594	132172629	RSPO2
ENSGALG00000029983	2	131756078	131920640	ANGPT1
ENSGALG00000040079	2	130175913	130483288	ZFPM2
ENSGALG00000040256	2	129350229	129792370	RIMS2
ENSGALG00000014793	2	100491423	100845080	DLGAP1
ENSGALG00000031284	2	98932396	99391529	PTPRM
ENSGALG00000032518	2	128779644	128829568	NCALD
ENSGALG00000034528	2	136964312	137072200	SNTB1
ENSGALG00000011405	2	38388128	38516426	SLC4A7
ENSGALG00000032746	2	136526177	136595461	ENPP2
ENSGALG00000033144	2	136385091	136405869	COLEC10
ENSGALG00000043167	2	136321689	136339558	TNFRSF11B
ENSGALG00000029664	2	136063201	136211928	SAMD12
ENSGALG00000033170	2	66990175	67383301	GMDS
ENSGALG00000012837	2	66497426	66625421	EXOC2
ENSGALG00000007559	2	16094674	16116800	PDSS1
ENSGALG00000051665	2	65441110	65527282	LYRM4
ENSGALG00000031700	2	134839746	135006696	TRPS1
ENSGALG00000013200	2	87910969	88368255	GABBR2
ENSGALG00000052204	2	132547320	132554441	ENY2
ENSGALG00000040325	2	132270544	132336875	EMC2
ENSGALG00000013187	2	85785734	85815041	CLPTM1L
ENSGALG00000006797	2	10527604	10822309	ADARB2
ENSGALG00000006749	2	10463982	10502941	WDR37
ENSGALG00000037067	2	132199298	132219771	EIF3E
ENSGALG00000006652	2	9990437	10275976	DIP2C
ENSGALG00000031754	2	56269867	56341290	KCNG2
ENSGALG00000006477	2	8738366	8788229	DNAJB6
ENSGALG00000015151	2	106147108	106171103	B4GALT6
ENSGALG00000042182	2	131316861	131581649	OXR1
ENSGALG00000015142	2	106086315	106107525	DSG2
ENSGALG00000036829	2	55980846	56043283	RECK
ENSGALG00000036821	2	130889827	130993771	HSF1
ENSGALG00000033630	2	129872670	129924271	LRP12
ENSGALG00000042822	2	32936040	32986423	TAX1BP1
ENSGALG00000014858	2	101835010	101839411	ADCYAP1
ENSGALG00000039011	2	129839389	129867420	DPYS
ENSGALG00000005826	2	4751686	4787893	DLEC1
ENSGALG00000005763	2	4666085	4685727	VILL
ENSGALG00000014758	2	99623422	99648395	ARHGAP28
ENSGALG00000034337	2	148431659	148455296	RHPN1
ENSGALG00000014615	2	99519352	99618009	LAMA1
ENSGALG00000033608	2	98873968	98897463	RAB12
ENSGALG00000042051	2	3969529	4022831	SETD2
ENSGALG00000022874	2	98394180	98467538	RAB31
ENSGALG00000013889	2	96584306	96598993	RNMT
ENSGALG00000005259	2	1815087	1919770	VIPR1
ENSGALG00000036412	2	42447408	42553652	TMEM108
ENSGALG00000013753	2	93727152	93971533	DOK6
ENSGALG00000031387	2	128539050	128565423	YWHAZ
ENSGALG00000041863	2	136911020	136937314	MRPL13
ENSGALG00000050427	2	40134661	40237864	OSBPL10
ENSGALG00000011439	2	38854063	39545916	RBMS3
ENSGALG00000045196	2	127225486	127287310	LAPTM4B
ENSGALG00000030866	2	126884462	127048750	CPQ
ENSGALG00000013002	2	78125211	78169242	DAP
ENSGALG00000043799	2	136674584	136685316	DSCC1
ENSGALG00000009641	2	23572966	23610978	COL1A2
ENSGALG00000009509	2	23060807	23197789	CALCR
ENSGALG00000040768	2	136421910	136433628	MAL2
ENSGALG00000034899	2	113438291	113768197	NKAIN3
ENSGALG00000012816	2	66164028	66258705	SLC22A23
ENSGALG00000031449	2	132745681	132755803	KCNV1
ENSGALG00000030585	2	111988156	112040871	UBXN2B
ENSGALG00000033701	2	132483774	132498269	TRHR
ENSGALG00000012689	2	60397627	60509298	KIF13A
ENSGALG00000029836	2	57826956	57848803	GPLD1
ENSGALG00000015181	2	106409990	106508279	GAREM1
ENSGALG00000030054	2	8874767	9429088	PTPRN2
ENSGALG00000041791	2	7565007	7718788	DPP6
ENSGALG00000031971	2	53559937	54180710	CNTNAP2
ENSGALG00000039346	2	149036336	149118741	ARHGAP39
ENSGALG00000041820	2	47315630	47378660	NPSR1
ENSGALG00000038678	2	100148458	100212328	EPB41L3
ENSGALG00000032092	2	98466594	98525361	PPP4R1
ENSGALG00000039455	2	98345430	98375779	VAPA
ENSGALG00000013886	2	96632938	96858886	LDLRAD4
ENSGALG00000030268	2	2020319	2058934	NKTR
ENSGALG00000031282	2	128985552	129064019	UBR5
ENSGALG00000041200	2	128622765	128629538	ZNF706
ENSGALG00000030280	2	128496928	128511542	PABPC1
ENSGALG00000032718	2	127457276	127487495	NIPAL2
ENSGALG00000031424	2	126817624	126874829	SDC2
ENSGALG00000031947	2	75831410	75998658	FBXL7
ENSGALG00000012814	2	66063479	66086421	PXDC1
ENSGALG00000013397	2	88903234	88921286	EXOC3
ENSGALG00000036527	2	132583836	132627922	SYBU
ENSGALG00000015153	2	106222683	106258773	OPN5L1
ENSGALG00000053353	2	130809697	130899627	BOP1
ENSGALG00000038265	2	33231086	33475464	CREB5
ENSGALG00000032997	2	101038793	101069808	EMILIN2
ENSGALG00000033520	2	129825673	129834748	DCSTAMP
ENSGALG00000042766	2	145414286	145625236	TRAPPC9
ENSGALG00000019509	2	94077436	94203306	CCDC102B
ENSGALG00000029235	2	41858803	42075903	CPNE4
ENSGALG00000031163	2	41213767	41265858	ZNRF2
ENSGALG00000011442	2	39748110	39810215	TGFBR2
ENSGALG00000039222	2	126174227	126200357	DPY19L4
ENSGALG00000012879	2	67779277	67798879	VPS4B
ENSGALG00000013605	2	89911310	90085595	CARMIL1
ENSGALG00000034751	2	117290673	117324784	TRPA1
ENSGALG00000033178	2	11821968	11830930	KLF6
ENSGALG00000014860	2	101881311	101930571	YES1
ENSGALG00000035199	2	129063965	129086910	ODF1
ENSGALG00000035625	2	96924967	96981295	CEP192
ENSGALG00000034340	2	41622054	41669122	ATP2C1
ENSGALG00000025469	2	137065543	137065629	gga-mir-1457
ENSGALG00000010554	3	31979443	32020628	RMDN2
ENSGALG00000009016	3	13641962	13716976	SLX4IP
ENSGALG00000009073	3	12595835	12614895	PSEN2
ENSGALG00000009687	3	20934919	21040114	KCNK2
ENSGALG00000031656	3	56480470	56633286	EYA4
ENSGALG00000013981	3	56337729	56344309	TBPL1
ENSGALG00000041454	3	104568030	104584279	DNMT3A
ENSGALG00000031726	3	104543182	104547654	MAPRE3
ENSGALG00000054823	3	104528617	104532206	SLC30A3
ENSGALG00000016324	3	88374105	88384918	GSTA4
ENSGALG00000016313	3	88184018	88215580	GCLC
ENSGALG00000010733	3	35325057	35413252	CEP170
ENSGALG00000016304	3	88017842	88103589	LRRC1
ENSGALG00000016300	3	87866280	87910198	TINAG
ENSGALG00000008810	3	15443415	15451711	FAM161A
ENSGALG00000047908	3	29786657	29916710	ZFAND3
ENSGALG00000010131	3	29630380	29745172	BTBD9
ENSGALG00000029301	3	15202203	15229780	BMP2
ENSGALG00000015889	3	79509049	79608704	PHIP
ENSGALG00000015880	3	79469956	79494820	HMGN2P46
ENSGALG00000010116	3	29501011	29619293	DNAH8
ENSGALG00000008875	3	14299839	14672677	PLCB1
ENSGALG00000010078	3	29410438	29492850	GLP1R
ENSGALG00000010057	3	29057896	29196236	KIF6
ENSGALG00000010050	3	28348991	28495437	LRFN2
ENSGALG00000008947	3	13939800	14041253	PAK5
ENSGALG00000008996	3	13866589	13879079	ANKEF1
ENSGALG00000010039	3	27531575	27695285	BRE
ENSGALG00000009003	3	13751856	13817913	SNAP25
ENSGALG00000009020	3	13599642	13633726	JAG1
ENSGALG00000013892	3	55054006	55149738	MAP3K5
ENSGALG00000009915	3	23698626	23850581	EML4
ENSGALG00000042511	3	23428366	23460375	PKDCC
ENSGALG00000009057	3	12725381	12798093	TASP1
ENSGALG00000020729	3	12687919	12693207	NDUFAF5
ENSGALG00000009068	3	12635777	12683252	ITPKB
ENSGALG00000009082	3	12555719	12587558	COQ8A
ENSGALG00000015313	3	67850522	67962399	PDSS2
ENSGALG00000043047	3	67724491	67834185	SOBP
ENSGALG00000009503	3	18846742	18887139	RAB3GAP2
ENSGALG00000009483	3	18746271	18800385	MARK1
ENSGALG00000013768	3	52409174	52528843	PHACTR2
ENSGALG00000029011	3	63360401	63592181	SLC35F1
ENSGALG00000009158	3	12391368	12550464	CDC42BPA
ENSGALG00000014887	3	62844061	62855425	ASF1A
ENSGALG00000014883	3	62823583	62869644	MCM9
ENSGALG00000014881	3	62755347	62817307	FAM184A
ENSGALG00000014878	3	62548908	62691253	MAN1A1
ENSGALG00000008734	3	12111551	12286838	PCSK2
ENSGALG00000014868	3	61372227	61386774	SERINC1
ENSGALG00000039756	3	60319457	60834072	NKAIN2
ENSGALG00000013651	3	60217079	60270213	RNF217
ENSGALG00000042607	3	59341241	59399436	RSPO3
ENSGALG00000009228	3	17119785	17149024	PARP1
ENSGALG00000016617	3	105475190	105630321	NCOA1
ENSGALG00000014821	3	59052743	59130068	THEMIS
ENSGALG00000031843	3	58109966	58167330	ARHGAP18
ENSGALG00000034030	3	57964558	58039567	L3MBTL3
ENSGALG00000040607	3	57369361	57403385	MED23
ENSGALG00000037587	3	57331049	57364433	ENPP3
ENSGALG00000008866	3	9992627	10131875	WDPCP
ENSGALG00000008944	3	9395346	9458482	FBXO11
ENSGALG00000016433	3	96266562	96292983	YWHAQ
ENSGALG00000008969	3	9260060	9446795	EPCAM
ENSGALG00000008979	3	9237777	9243926	TRMT61B
ENSGALG00000009078	3	8390484	8454832	GALNT14
ENSGALG00000011473	3	42691591	42928349	RPS6KA2
ENSGALG00000016329	3	88471489	88528088	AGPAT5
ENSGALG00000010778	3	36486653	36741396	CHRM3
ENSGALG00000008749	3	15490931	15498846	POLR3F
ENSGALG00000010055	3	28856440	29039975	DAAM2
ENSGALG00000016487	3	101927863	102036252	LDAH
ENSGALG00000037402	3	57245588	57248925	NOV
ENSGALG00000035230	3	89801439	90172395	CSMD1
ENSGALG00000016098	4	89880065	90118830	EXOC6B
ENSGALG00000016034	4	89176735	89316390	ATRN
ENSGALG00000011680	4	51053219	51252071	EPHA5
ENSGALG00000015591	4	80933353	80968494	ACOX3
ENSGALG00000011564	4	50027838	50078064	RUFY3
ENSGALG00000011476	4	49658327	49708196	SEPTIN11
ENSGALG00000038771	4	49079391	49136257	TECRL
ENSGALG00000011319	4	47983446	48374220	ADGRL3
ENSGALG00000013427	4	61098758	61239973	SORBS2
ENSGALG00000014514	4	76691324	76735809	CC2D2A
ENSGALG00000014510	4	76655650	76689147	FBXL5
ENSGALG00000014509	4	76637942	76652266	BST1
ENSGALG00000013208	4	60990743	61026616	CENPE
ENSGALG00000027860	4	60944995	60952448	CISD2
ENSGALG00000012311	4	60910770	60932855	UBE2D3
ENSGALG00000010903	4	45493922	45604213	RASGEF1B
ENSGALG00000043675	4	45202097	45302156	ANTXR2
ENSGALG00000014486	4	76442333	76481335	TAPT1
ENSGALG00000014485	4	76025150	76382215	LDB2
ENSGALG00000006132	4	4097508	4111721	MOSPD1
ENSGALG00000006127	4	4080433	4093980	FAM122A
ENSGALG00000006098	4	4025689	4042949	HPRT1
ENSGALG00000039498	4	60301963	60491846	PPP3CA
ENSGALG00000014023	4	60154127	60156849	H2AFZ
ENSGALG00000000055	4	60121988	60126244	LAMTOR3
ENSGALG00000052937	4	60096118	60096191	gga-mir-1814
ENSGALG00000035619	4	60028589	60056286	MTTP
ENSGALG00000012264	4	60015008	60024687	TRMT10A
ENSGALG00000030614	4	59984686	59995027	ADH1C
ENSGALG00000010397	4	36748697	37032793	GRID2
ENSGALG00000010391	4	35458424	35500410	MMRN1
ENSGALG00000010199	4	34359295	34368819	MFSD8
ENSGALG00000038336	4	34169543	34226959	SLC20A2
ENSGALG00000020160	4	59962436	59973183	ADH6
ENSGALG00000004195	4	1269816	1286882	KIF4B
ENSGALG00000012239	4	59919382	59943366	METAP1
ENSGALG00000004367	4	1219019	1224786	AWAT1
ENSGALG00000012227	4	59785679	59862479	TSPAN5
ENSGALG00000035966	4	1137054	1191044	EDA
ENSGALG00000036539	4	1025394	1070879	EFNB1
ENSGALG00000010031	4	31986664	32114649	ARHGAP10
ENSGALG00000029652	4	501443	545893	OPHN1
ENSGALG00000030879	4	451461	496067	AR
ENSGALG00000012222	4	59688409	59777549	RAP1GDS1
ENSGALG00000009968	4	31026953	31052941	OTUD4
ENSGALG00000013715	4	64370643	64586585	DLC1
ENSGALG00000009898	4	30455566	30578444	GAB1
ENSGALG00000012219	4	58597982	58837212	UNC5C
ENSGALG00000009880	4	30075344	30313807	INPP4B
ENSGALG00000009868	4	29911254	29922369	ZNF330
ENSGALG00000009865	4	29771882	29886214	RNF150
ENSGALG00000009855	4	29702447	29745516	TBC1D9
ENSGALG00000013606	4	62853578	62872237	FGL1
ENSGALG00000012216	4	58350823	58586570	BMPR1B
ENSGALG00000012211	4	58197414	58313786	PDLIM5
ENSGALG00000012196	4	58154371	58188683	MCUB
ENSGALG00000012186	4	58145236	58153306	CASP6
ENSGALG00000012185	4	58136113	58139510	PLA2G12A
ENSGALG00000012181	4	58101330	58112441	RRH
ENSGALG00000054319	4	57922324	57987408	ELOVL6
ENSGALG00000008389	4	14203581	14211407	VBP1
ENSGALG00000011963	4	54227745	54309687	PRDM5
ENSGALG00000008072	4	13511411	13553410	CHRDL1
ENSGALG00000008006	4	13332487	13379286	CAPN6
ENSGALG00000007993	4	13231208	13304309	DCX
ENSGALG00000007972	4	13079135	13140422	TRPC5
ENSGALG00000011831	4	52779411	52910398	ANKRD50
ENSGALG00000013579	4	61698013	61798424	FAT1
ENSGALG00000013571	4	61378572	61392809	F11
ENSGALG00000011664	4	50876758	50893943	RASSF6
ENSGALG00000011623	4	50473922	50604585	ADAMTS3
ENSGALG00000052932	4	49738482	49832032	SHROOM3
ENSGALG00000014508	4	76602399	76622926	CD38
ENSGALG00000012304	4	60786295	60843850	NFKB1
ENSGALG00000012298	4	60731764	60752199	SLC39A8
ENSGALG00000053597	4	3489980	3553962	MBNL3
ENSGALG00000005936	4	2997857	3013197	AGTR2
ENSGALG00000010646	4	39615025	39740111	STOX2
ENSGALG00000023937	4	2176683	2182464	CMC4
ENSGALG00000010379	4	35370112	35436997	SNCA
ENSGALG00000010333	4	34947965	34976929	CNOT6L
ENSGALG00000010283	4	34710681	34735934	GTF2E2
ENSGALG00000004128	4	1346530	1359078	CYSLTR1
ENSGALG00000010122	4	34067371	34079449	SH2D4A
ENSGALG00000010119	4	34029543	34062799	CDKL2
ENSGALG00000041361	4	33886867	33929204	ARFIP1
ENSGALG00000013929	4	65398425	65431696	PDGFRA
ENSGALG00000004251	4	1241080	1246271	ARR3
ENSGALG00000004336	4	1229311	1237808	INPPL1
ENSGALG00000041437	4	1105128	1120637	NALF2
ENSGALG00000009982	4	31214218	31320627	ZNF827
ENSGALG00000009826	4	29630213	29646811	CLGN
ENSGALG00000009813	4	29619101	29627656	SCOC
ENSGALG00000020164	4	58117523	58120305	GAR1
ENSGALG00000026627	4	58088312	58100247	LRIT3
ENSGALG00000012155	4	58021967	58080491	EGF
ENSGALG00000008058	4	13392419	13452859	PAK3
ENSGALG00000013602	4	62808175	62846044	PCM1
ENSGALG00000015961	4	86200311	86215802	SUCLG1
ENSGALG00000011642	4	50730426	50809631	ANKRD17
ENSGALG00000011403	4	49243125	49258059	SRP72
ENSGALG00000014496	4	76507126	76565949	PROM1
ENSGALG00000010847	4	44468359	44536888	VEGFC
ENSGALG00000034250	4	3594161	3693891	HS6ST2
ENSGALG00000042851	4	73938490	74100704	PPARGC1A
ENSGALG00000014026	4	60128048	60153671	DNAJB14
ENSGALG00000005930	4	2950481	2994938	PLS3
ENSGALG00000043681	4	60099126	60121038	DAPP1
ENSGALG00000004918	4	1990182	1993850	RAB9B
ENSGALG00000004121	4	1395651	1409355	LPAR4
ENSGALG00000048011	4	34025752	34049297	SCLT1
ENSGALG00000004198	4	1266339	1269650	PDZD11
ENSGALG00000004346	4	1223375	1228842	P2RY4
ENSGALG00000010035	4	32119492	32321153	NR3C2
ENSGALG00000032419	4	558434	599298	STARD8
ENSGALG00000013684	4	63861918	64214244	SGCZ
ENSGALG00000009836	4	29687612	29694605	ELMOD2
ENSGALG00000009830	4	29651474	29681776	MGAT4D
ENSGALG00000007608	4	11685188	11872215	ARHGEF9
ENSGALG00000038559	4	85657238	85736578	CD8A
ENSGALG00000009568	4	24520359	24685116	SPOCK3
ENSGALG00000012308	4	60851437	60898854	MANBA
ENSGALG00000010885	4	44872836	44933275	BMP2K
ENSGALG00000005853	4	2708137	2824865	HTR2C
ENSGALG00000010392	4	35628834	36177811	CCSER1
ENSGALG00000040909	4	34668440	34710571	WRN
ENSGALG00000037781	4	34623429	34628330	GSR
ENSGALG00000012245	4	59946344	59954096	ADH4
ENSGALG00000009961	4	31010883	31024926	ABCE1
ENSGALG00000013674	4	63620950	63732824	TUSC3
ENSGALG00000013503	4	61340939	61353442	FAM149A
ENSGALG00000010642	4	39520122	39561578	IRF2
ENSGALG00000032530	4	1634846	1637992	SASH3
ENSGALG00000010081	4	33241407	33318356	SH3D19
ENSGALG00000040662	4	282370	297464	HSF3
ENSGALG00000013615	4	62907589	62999208	MTUS1
ENSGALG00000012018	4	56248208	56292940	UGT8
ENSGALG00000012010	4	55063378	55126784	NDST3
ENSGALG00000053000	4	89068635	89132168	DNAAF9
ENSGALG00000011543	4	49984208	49998626	SDAD1
ENSGALG00000004107	4	1468938	1477971	ITM2A
ENSGALG00000004401	4	1202967	1205851	WNT11B
ENSGALG00000008074	4	13620556	13686385	AMMECR1
ENSGALG00000031094	4	382800	392016	EDA2R
ENSGALG00000011870	5	54161509	54192262	HIF1A
ENSGALG00000011868	5	54150986	54159510	SNAPC1
ENSGALG00000011858	5	53682353	53829994	KCNH5
ENSGALG00000011565	5	50786850	50808516	TDRD9
ENSGALG00000036787	5	21812534	21884849	HSD17B12
ENSGALG00000007941	5	19755982	19795325	C5H11orf74
ENSGALG00000007920	5	19671101	19710796	PRR5L
ENSGALG00000038913	5	19507937	19608245	LDLRAD3
ENSGALG00000009368	5	26908701	27134788	RGS6
ENSGALG00000010663	5	43464120	43500737	TTC8
ENSGALG00000010598	5	43170624	43224081	KCNK10
ENSGALG00000010562	5	40872945	40962655	CEP128
ENSGALG00000027255	5	39775061	40667438	NRXN3
ENSGALG00000029260	5	16217236	16252397	H-RAS
ENSGALG00000010350	5	38769385	38799934	GPATCH2L
ENSGALG00000006837	5	15478170	15870938	TSPAN4
ENSGALG00000010193	5	37880445	37899754	ZNF410
ENSGALG00000010118	5	37181549	37355992	MIPOL1
ENSGALG00000010117	5	36951399	37178495	SLC25A21
ENSGALG00000010093	5	36563104	36582077	BRMS1L
ENSGALG00000006427	5	13266596	13301342	CARS
ENSGALG00000010088	5	36443890	36556577	RALGAPA1
ENSGALG00000012468	5	58950139	58968358	PRPF39
ENSGALG00000006401	5	13094418	13254458	OSBPL5
ENSGALG00000023135	5	36286791	36299804	SRP54
ENSGALG00000010025	5	36126018	36150075	SNX32
ENSGALG00000010001	5	35917400	35941789	EGLN3
ENSGALG00000029022	5	35296092	35889962	NPAS3
ENSGALG00000009995	5	34982476	35237118	AKAP6
ENSGALG00000009992	5	34812372	34925880	ARHGAP5
ENSGALG00000006172	5	12070315	12134884	ABCC8
ENSGALG00000009983	5	34706211	34788651	NUBPL
ENSGALG00000006121	5	11958466	12018064	PIK3C2A
ENSGALG00000006074	5	11366630	11601652	SOX6
ENSGALG00000006035	5	10693066	10768567	PDE3B
ENSGALG00000047559	5	9843039	9988806	DENND2B
ENSGALG00000005903	5	9791730	9802780	NRIP3
ENSGALG00000005840	5	9681277	9737308	DENND5A
ENSGALG00000039118	5	31437974	31606534	MEIS2
ENSGALG00000012396	5	58273131	58276100	PTGER2
ENSGALG00000029768	5	58266782	58269815	PTGDR
ENSGALG00000005540	5	8242174	8358807	MICAL2
ENSGALG00000009587	5	29263703	29530569	GPHN
ENSGALG00000009570	5	29180275	29311574	ATP6V1D
ENSGALG00000012367	5	58124994	58156481	TRIM9
ENSGALG00000012361	5	58056876	58107170	NIN
ENSGALG00000012232	5	57748683	57761672	DNAAF2
ENSGALG00000012230	5	57738424	57745588	LRR1
ENSGALG00000012228	5	56940987	57248827	MDGA2
ENSGALG00000032181	5	23544732	23622789	LRP4
ENSGALG00000031629	5	212702	215718	RPS6KB2
ENSGALG00000008255	5	23440889	23529747	C11orf49
ENSGALG00000008218	5	23388785	23403305	DDB2
ENSGALG00000012094	5	55581694	55687960	SLC35F4
ENSGALG00000008148	5	23218040	23273821	MYBPC3
ENSGALG00000008100	5	23098904	23108100	RAPSN
ENSGALG00000008097	5	23040708	23093179	CELF1
ENSGALG00000014069	5	22418650	22435035	TP53I11
ENSGALG00000012136	5	4822409	4942957	MPPED2
ENSGALG00000041775	5	38847495	38965455	ESRRB
ENSGALG00000010340	5	38539035	38658576	TTLL5
ENSGALG00000010096	5	36729897	36743180	MBIP
ENSGALG00000025755	5	36112405	36116717	SPTSSA
ENSGALG00000008569	5	24756733	24773702	CHP1
ENSGALG00000041790	5	56558643	56624336	SAMD4A
ENSGALG00000038217	5	22211473	22245391	CD82
ENSGALG00000037682	6	1634831	1751717	CCSER2
ENSGALG00000036095	6	1492814	1589295	BICC1
ENSGALG00000041456	6	21239403	21244771	SLC35G1
ENSGALG00000038043	6	20620876	20653897	HECTD2
ENSGALG00000005637	6	17661496	17759694	GBF1
ENSGALG00000005057	6	15948142	16221228	ADK
ENSGALG00000005035	6	15829762	15916612	KAT6B
ENSGALG00000032308	6	14860666	15164432	LRMDA
ENSGALG00000004980	6	14211114	14648816	KCNMA1
ENSGALG00000004850	6	13114186	13389295	ZMIZ1
ENSGALG00000024056	6	12683537	12689040	CHST3
ENSGALG00000036824	6	12523595	12618142	CDH23
ENSGALG00000004569	6	12473957	12503037	UNC5B
ENSGALG00000026019	6	12181167	12208613	ASCC1
ENSGALG00000004355	6	11982195	12061362	MCU
ENSGALG00000004345	6	11950266	11973318	OIT3
ENSGALG00000004286	6	11712568	11751772	COL13A1
ENSGALG00000004257	6	11622065	11633629	TSPAN15
ENSGALG00000003695	6	10338413	10355225	MINPP1
ENSGALG00000008883	6	28006744	28178462	TCF7L2
ENSGALG00000008880	6	27694195	27943774	VTI1A
ENSGALG00000008585	6	26948857	26997494	SMC3
ENSGALG00000002370	6	4939678	4992201	SH2D4B
ENSGALG00000009738	6	33195329	33207599	CTBP2
ENSGALG00000032289	6	32387130	32455794	IKZF5
ENSGALG00000041140	6	32231327	32259800	HTRA1
ENSGALG00000034548	6	32213030	32229347	PLEKHA1
ENSGALG00000007592	6	23300528	23304345	ZDHHC16
ENSGALG00000009403	6	30989133	31145085	GRK5
ENSGALG00000002921	7	2826403	2842090	LANCL1
ENSGALG00000023886	7	1828066	1959021	ZNF804A
ENSGALG00000012407	7	31850143	32428239	LRP1B
ENSGALG00000031112	7	504980	619779	COL5A2
ENSGALG00000041666	7	352539	359266	ASNSD1
ENSGALG00000036257	7	334115	340825	ORMDL1
ENSGALG00000011813	7	27951577	27971764	HEG1
ENSGALG00000029766	7	27871850	27912771	ITGB5
ENSGALG00000011744	7	27415443	27857542	KALRN
ENSGALG00000030789	7	10027482	10056518	PGAP1
ENSGALG00000009293	7	16717993	16797948	CHN1
ENSGALG00000020793	7	14518494	14574608	UBE2E3
ENSGALG00000004288	7	6215668	6433721	HDAC4
ENSGALG00000004116	7	5604055	5633935	TRPM8
ENSGALG00000004045	7	5234473	5522177	AGAP1
ENSGALG00000003862	7	4706293	4793733	LRRFIP1
ENSGALG00000036909	8	23047528	23885562	BEND5
ENSGALG00000020922	8	8212688	8298953	C1orf21
ENSGALG00000004620	8	7848917	7898075	LAMC1
ENSGALG00000004500	8	7250615	7378011	COP1
ENSGALG00000040432	8	7158790	7231728	PAPPA2
ENSGALG00000004472	8	7112556	7151143	ASTN1
ENSGALG00000004323	8	6831975	6972643	RASAL2
ENSGALG00000003893	8	6212265	6287512	XPR1
ENSGALG00000003880	8	6189807	6203800	STX10
ENSGALG00000011301	8	29340044	29355899	LRRC40
ENSGALG00000020716	8	21088565	21100451	ARMH1
ENSGALG00000011031	8	28552333	28603383	JAK1
ENSGALG00000011024	8	28426867	28509563	CACHD1
ENSGALG00000011019	8	28332890	28375114	ROR1
ENSGALG00000011016	8	28213176	28232260	PGM1
ENSGALG00000010998	8	28187203	28212014	EFCAB7
ENSGALG00000010995	8	28162365	28187331	ITGB3BP
ENSGALG00000026471	8	4381280	4390638	CRIP2
ENSGALG00000027492	8	4306671	4368453	TEDC1
ENSGALG00000010053	8	20271073	20504572	PTPRF
ENSGALG00000033943	8	20123832	20126561	HYI
ENSGALG00000010879	8	26692555	26971644	FGGY
ENSGALG00000028561	8	20069231	20123377	SZT2
ENSGALG00000009993	8	20059234	20069284	MED8
ENSGALG00000009971	8	20029182	20034557	CDC20
ENSGALG00000009965	8	20024802	20028925	MPL
ENSGALG00000009957	8	20012281	20023311	TIE1
ENSGALG00000009027	8	19735941	19930919	ST6GALNAC3
ENSGALG00000009015	8	19534794	19598636	PIGK
ENSGALG00000031652	8	19432096	19518959	AK5
ENSGALG00000008974	8	19332100	19366477	USP33
ENSGALG00000008951	8	19297753	19332508	MIGA1
ENSGALG00000008916	8	19220317	19242727	DNAJB4
ENSGALG00000008890	8	18695737	18954195	ADGRL4
ENSGALG00000002141	9	1672334	1716213	UGGT1
ENSGALG00000002155	9	1733842	1899914	HS6ST1
ENSGALG00000040316	9	2867618	3029975	GPC1
ENSGALG00000006260	9	4998020	5005575	KLHL30
ENSGALG00000005823	9	5116399	5150308	HDLBP
ENSGALG00000030944	9	8034728	8096205	PAX3
ENSGALG00000036971	9	13490727	13679765	FGF12
ENSGALG00000023670	9	18476287	18824985	NAALADL2
ENSGALG00000050897	9	19725004	19825188	TNIK
ENSGALG00000009383	9	20054743	20061199	SAMD7
ENSGALG00000032577	9	20136600	20436791	MECOM
ENSGALG00000010256	9	23001767	23033870	TIPARP
ENSGALG00000010269	9	23040155	23068606	KCNAB1
ENSGALG00000010312	9	23132124	23185052	PLCH1
ENSGALG00000043082	9	23339007	23355944	DHX36
ENSGALG00000010352	9	23361907	23405126	ARHGEF26
ENSGALG00000042553	9	23486507	23490259	RAP2B
ENSGALG00000010401	9	23791276	23804409	EIF2A
ENSGALG00000002925	10	3810178	3840160	ETFA
ENSGALG00000002945	10	3840816	3896080	TMEM266
ENSGALG00000005992	10	11397441	11504013	PDE8A
ENSGALG00000006399	10	12666066	12667133	TLNRD1
ENSGALG00000006413	10	12689664	12736649	CEMIP
ENSGALG00000007012	10	16900546	16908325	ARRDC4
ENSGALG00000007115	10	17780255	17808686	ASB7
ENSGALG00000041403	10	18527246	18563975	DENND4A
ENSGALG00000003891	11	6697537	6892810	ZNF423
ENSGALG00000004049	11	7578362	7651000	ITFG1
ENSGALG00000004528	11	9225471	9286162	TSHZ3
ENSGALG00000004839	11	10018024	10138369	GPATCH1
ENSGALG00000004899	11	10315327	10439917	PEPD
ENSGALG00000004903	11	10491009	10661037	CHST8
ENSGALG00000004949	11	10895866	10936760	GARRE1
ENSGALG00000032349	11	11518646	11547898	CDH5
ENSGALG00000039985	11	12119543	12198657	CDH11
ENSGALG00000005319	11	12824211	12973016	CDH8
ENSGALG00000005377	11	14060228	14531588	WWOX
ENSGALG00000026258	11	14531508	14691257	MAF
ENSGALG00000038494	11	15556046	15651941	CMIP
ENSGALG00000031983	11	15799465	15809344	MPHOSPH6
ENSGALG00000004334	11	7782060	7936449	MYLK3
ENSGALG00000004071	11	7656093	7683363	NETO2
ENSGALG00000004004	11	7505176	7578698	PHKB
ENSGALG00000005467	11	15747635	15757141	HSD17B2
ENSGALG00000033507	11	15678088	15728004	PLCG2
ENSGALG00000005402	11	15120384	15130994	DYNLRB2
ENSGALG00000013223	11	14040581	14047502	CLEC3A
ENSGALG00000013225	11	13982142	14025331	VAT1L
ENSGALG00000005347	11	13794910	13862852	ADAMTS18
ENSGALG00000025864	11	11041561	11112119	WTIP
ENSGALG00000003767	11	6241053	6411630	NKD1
ENSGALG00000005400	12	7720781	8130930	CACNA2D3
ENSGALG00000008378	12	19736835	19803309	SRGAP3
ENSGALG00000003138	12	19681376	19684780	OXTR
ENSGALG00000037841	12	19261785	19486230	GRM7
ENSGALG00000003720	12	3154917	3201908	FANCD2
ENSGALG00000003243	12	3083014	3119482	RAD54L2
ENSGALG00000035578	12	3015936	3126611	RBM6
ENSGALG00000008294	12	18802449	18953172	ITPR1
ENSGALG00000002908	12	2972533	2990373	TRAIP
ENSGALG00000001849	12	2917890	2962756	BSN
ENSGALG00000002784	12	2910044	2914156	APEH
ENSGALG00000002722	12	2901547	2905708	MST1
ENSGALG00000037784	12	2862603	2898532	DAG1
ENSGALG00000025844	12	2857183	2860820	AMT
ENSGALG00000054583	12	2841666	2846649	CDHR4
ENSGALG00000002283	12	2273248	2315377	MAPKAPK3
ENSGALG00000002253	12	2173269	2204208	HEMK1
ENSGALG00000002131	12	1863048	1867162	NPRL2
ENSGALG00000007785	12	16703105	16707773	PROK2
ENSGALG00000007780	12	16666749	16682429	EIF4E3
ENSGALG00000007769	12	16307942	16503337	FOXP1
ENSGALG00000007467	12	14762054	14852340	SLC25A26
ENSGALG00000007431	12	14398620	14690794	MAGI1
ENSGALG00000007177	12	13123560	13498453	PTPRG
ENSGALG00000007172	12	12565610	12938688	FHIT
ENSGALG00000006097	12	10299237	10383397	PLXNA1
ENSGALG00000032736	12	9973818	10066081	MGLL
ENSGALG00000005909	12	9596109	9612130	GATA2
ENSGALG00000035058	12	2991079	2994178	CAMKV
ENSGALG00000035099	12	18676313	18693042	LRRN1
ENSGALG00000003876	13	12172827	12188986	TIMD4
ENSGALG00000003870	13	12159620	12161948	MED7
ENSGALG00000017362	13	12143095	12173099	HAVCR1
ENSGALG00000003818	13	12072751	12112751	CYFIP2
ENSGALG00000003744	13	12027893	12054652	ADAM19
ENSGALG00000003702	13	11940304	11988525	CLINT1
ENSGALG00000001144	13	10991599	10999944	ZNF346
ENSGALG00000028602	13	10211261	10285881	HMP19
ENSGALG00000002831	13	9572001	9637277	SH3PXD2B
ENSGALG00000002816	13	9525284	9568153	STK10
ENSGALG00000002790	13	9263565	9297986	ABLIM3
ENSGALG00000039628	13	9243530	9261669	AFAP1L1
ENSGALG00000021471	13	9223501	9228465	IL17B
ENSGALG00000001383	13	8938645	9038296	HTR4
ENSGALG00000001409	13	8854546	8878613	IL12B
ENSGALG00000001429	13	8666972	8700998	TTC1
ENSGALG00000038202	13	8632094	8645206	PWWP2A
ENSGALG00000001445	13	8593917	8632025	FABP6
ENSGALG00000040152	13	8569417	8591200	CCNJL
ENSGALG00000006057	13	14827875	14836883	CLK4
ENSGALG00000006076	13	14754116	14817923	RASGEF1C
ENSGALG00000032974	13	14367414	14532703	ADAMTS2
ENSGALG00000002666	14	13409979	13450780	RAB11FIP3
ENSGALG00000030877	14	13166921	13222048	CLUAP1
ENSGALG00000033278	14	13150266	13163527	NLRC3
ENSGALG00000029820	14	13144055	13148979	NMRAL1
ENSGALG00000007821	14	13131467	13143364	DNAJA3
ENSGALG00000038325	14	13094421	13131792	CORO7
ENSGALG00000038884	14	13059180	13078199	SRL
ENSGALG00000007779	14	12988577	13047466	ADCY9
ENSGALG00000034325	14	11259785	11527885	RBFOX1
ENSGALG00000007278	14	9652802	9801024	GRIN2A
ENSGALG00000050207	14	9591472	9610256	EMP2
ENSGALG00000007216	14	9506852	9516852	TVP23A
ENSGALG00000035113	14	9457936	9465166	DEXI
ENSGALG00000007167	14	9399868	9453186	CLEC16A
ENSGALG00000007059	14	9142666	9148845	IGSF6
ENSGALG00000007044	14	9132050	9150359	METTL9
ENSGALG00000007008	14	9078715	9099106	POLR3E
ENSGALG00000006757	14	8412741	8686419	XYLT1
ENSGALG00000006043	14	7172489	7203850	RBBP6
ENSGALG00000038087	14	7139995	7157615	CACNG3
ENSGALG00000037943	14	7057348	7132158	PRKCB
ENSGALG00000005767	14	6815258	6843873	TRAF7
ENSGALG00000005714	14	6699971	6782586	PKD1
ENSGALG00000004420	14	3925849	4284907	SDK1
ENSGALG00000004398	14	3830739	3870033	CARD11
ENSGALG00000052837	14	3778529	3801415	GNA12
ENSGALG00000038515	14	3626463	3636842	LFNG
ENSGALG00000040999	14	3509391	3525587	EIF3B
ENSGALG00000004255	14	3487345	3508179	SNX8
ENSGALG00000004224	14	3156908	3476461	MAD1L1
ENSGALG00000003122	14	2776904	2780273	ZFAND2A
ENSGALG00000004058	14	2703952	2736640	GPR146
ENSGALG00000004055	14	2679816	2775732	C7orf50
ENSGALG00000045037	14	2665656	2672249	CYP2W1
ENSGALG00000026038	14	15219039	15224073	ERI2
ENSGALG00000003548	14	1552022	1586667	BAIAP2L1
ENSGALG00000004310	14	3646453	3710836	TTYH3
ENSGALG00000007119	14	9204871	9217764	DAGLB
ENSGALG00000007257	14	9523644	9544639	TEKT5
ENSGALG00000049138	15	92858	105385	TAF6
ENSGALG00000043373	15	1353112	1541582	ARVCF
ENSGALG00000002336	15	2872376	2917993	EP400
ENSGALG00000002354	15	2918623	2923298	PUS1
ENSGALG00000002403	15	2927966	2996889	ULK1
ENSGALG00000002487	15	3081466	3120971	SFSWAP
ENSGALG00000004240	15	5872047	5889264	ORAI1
ENSGALG00000004397	15	6029841	6070325	MLXIP
ENSGALG00000004582	15	6330278	6334348	MYL2
ENSGALG00000004760	15	6543749	6557011	TMEM116
ENSGALG00000032415	15	7396827	7423399	SEZ6L
ENSGALG00000005623	15	7446507	7456494	TFIP11
ENSGALG00000005803	15	8012874	8084346	ZNRF3
ENSGALG00000044649	15	10288889	10292026	P2RX2
ENSGALG00000050072	15	11458132	11468019	EMID1
ENSGALG00000008150	15	11476814	11485534	RASAL1
ENSGALG00000044598	16	2061906	2093520	Y-LEC1
ENSGALG00000049360	16	2172921	2270522	PPP1R10
ENSGALG00000049461	16	2283023	2395890	BG8
ENSGALG00000008456	17	2470501	2727279	CACNA1B
ENSGALG00000023872	17	2779784	2798309	NIBAN2
ENSGALG00000007186	17	2882867	2987652	TMEM268
ENSGALG00000053788	17	2970870	2989531	TNFSF8
ENSGALG00000007038	17	3593160	3854597	ASTN2
ENSGALG00000006997	17	4358151	4436723	BRINP1
ENSGALG00000023517	17	8036089	8043918	AGPAT2
ENSGALG00000043499	17	8044471	8059104	EGFL7
ENSGALG00000002375	17	8107664	8143170	NOTCH1
ENSGALG00000002364	17	8149868	8171824	SEC16A
ENSGALG00000001964	17	8173607	8182744	INPP5E
ENSGALG00000003928	17	8343801	8349412	LHX3
ENSGALG00000001728	17	8388350	8438866	NACC2
ENSGALG00000032627	17	8389052	8392671	C9orf69
ENSGALG00000001645	17	8511817	8555334	KCNT1
ENSGALG00000001583	17	8597003	8608024	TRAF1
ENSGALG00000001565	17	8606511	8642257	C5
ENSGALG00000001474	17	8676966	8692183	RAB14
ENSGALG00000001446	17	8696510	8723691	GSN
ENSGALG00000001419	17	8755610	8909731	DAB2IP
ENSGALG00000001157	17	9321360	9497657	DENND1A
ENSGALG00000001080	17	9728090	9743930	NR5A1
ENSGALG00000001073	17	9753750	9812420	NR6A1
ENSGALG00000001183	18	1725828	1819262	MYH10
ENSGALG00000004413	18	8903444	8963934	SLC39A11
ENSGALG00000006880	18	9223491	9252720	SLC38A10
ENSGALG00000007367	18	10096028	10100634	WFIKKN2
ENSGALG00000001618	18	3513612	3547810	OGFOD3
ENSGALG00000026167	18	1984539	2033615	PIK3R5
ENSGALG00000042351	18	1955815	1973637	PIK3R6
ENSGALG00000027070	18	9760746	9768563	TIMP2
ENSGALG00000011822	18	9750313	9758928	CANT1
ENSGALG00000011816	18	9745042	9754319	ENGASE
ENSGALG00000032889	18	9716580	9743410	RBFOX3
ENSGALG00000023338	18	9626841	9633475	CBX2
ENSGALG00000050692	18	9620206	9632778	CBX8
ENSGALG00000007027	18	9542784	9545703	SGSH
ENSGALG00000007018	18	9537931	9542135	SLC26A11
ENSGALG00000028904	18	9307743	9307850	gga-mir-6551
ENSGALG00000042538	18	9298043	9330926	BAIAP2
ENSGALG00000006901	18	9275749	9296161	AATK
ENSGALG00000006895	18	9260044	9272559	CEP131
ENSGALG00000044464	18	9255822	9259602	TEPSIN
ENSGALG00000036659	18	9254816	9255426	NDUFAF8
ENSGALG00000004583	18	9145624	9173263	NPLOC4
ENSGALG00000031895	18	9012993	9054883	SDK2
ENSGALG00000026401	18	8983486	8992851	FAM104A
ENSGALG00000025950	18	7314859	7428270	PRKCA
ENSGALG00000003078	18	5945780	5973025	MMD
ENSGALG00000007713	18	10410168	10414906	CD300LG
ENSGALG00000007702	18	10396712	10410104	XYLT2
ENSGALG00000007623	18	10190070	10295277	CACNA1G
ENSGALG00000034001	18	9982908	10039589	SPAG9
ENSGALG00000007300	18	9970057	9973913	PYCR1
ENSGALG00000007286	18	9947357	9961503	SIRT7
ENSGALG00000011219	18	9898955	9907499	GCGR
ENSGALG00000003031	19	5561964	5568555	SMYD4
ENSGALG00000026822	19	5529902	5542776	WDR81
ENSGALG00000001153	19	1512994	2173032	AUTS2
ENSGALG00000001130	19	1259310	1444843	GALNT17
ENSGALG00000001076	19	963194	972046	LIMK1
ENSGALG00000021079	20	9335909	9349311	RGS19
ENSGALG00000029170	20	9240792	9260447	NPBWR2
ENSGALG00000005524	20	8227321	8272370	NTSR1
ENSGALG00000005121	20	7673996	7708555	TAF4
ENSGALG00000005102	20	7236310	7648851	CDH4
ENSGALG00000037889	20	2838132	3266482	PTPRT
ENSGALG00000033696	20	1689083	1801951	RALY
ENSGALG00000001046	20	338819	473635	DLGAP4
ENSGALG00000006817	20	10427975	10468083	CTNNBL1
ENSGALG00000039685	20	9717686	9728495	GMEB2
ENSGALG00000010079	21	6729868	6749872	HP1BP3
ENSGALG00000010084	21	6638309	6718151	EIF4G3
ENSGALG00000030857	21	6569722	6593773	USP48
ENSGALG00000035717	21	6542875	6568734	HSPG2
ENSGALG00000028437	21	6524865	6528779	TRIM62
ENSGALG00000026558	21	6507249	6510571	ZNF362
ENSGALG00000039532	21	6504558	6505987	PHC2
ENSGALG00000004889	21	6460791	6475374	SLC2A1
ENSGALG00000033138	21	6447139	6456691	ZMYND12
ENSGALG00000004882	21	6444377	6447573	PPCS
ENSGALG00000004640	21	5659278	5664990	MAD2L2
ENSGALG00000039741	21	5470172	5483241	TNFRSF8
ENSGALG00000034777	21	5365044	5450011	VPS13D
ENSGALG00000030376	21	5314485	5343907	DHRS3
ENSGALG00000038780	21	5129879	5166706	PRDM2
ENSGALG00000013642	21	4968293	5020062	KAZN
ENSGALG00000039967	21	4856555	4863754	RP11-529K1.3
ENSGALG00000003774	21	4421128	4431113	ATP13A2
ENSGALG00000033293	21	2384332	2446767	ACAP3
ENSGALG00000001600	21	2277331	2335088	DVL1
ENSGALG00000001561	21	2245514	2268919	MXRA8
ENSGALG00000001551	21	2215995	2226072	CCNL2
ENSGALG00000001382	21	2019114	2031584	CDC2L1
ENSGALG00000036728	21	1044071	1242675	PRDM16
ENSGALG00000010073	21	6773167	6778804	DDOST
ENSGALG00000031343	21	6611137	6620377	ECE1
ENSGALG00000023542	21	6603424	6609227	ALPL
ENSGALG00000004874	21	6409998	6416533	PPIH
ENSGALG00000003339	21	4138682	4198915	MTOR
ENSGALG00000029212	21	192800	201849	PADI2
ENSGALG00000001608	22	2087959	2217683	UNC5D
ENSGALG00000033989	22	1592652	1603593	SLC39A14
ENSGALG00000031359	22	5253936	5261455	GCK
ENSGALG00000052825	22	1518465	1572139	BIN3
ENSGALG00000026948	22	4084885	4104541	ADD2
ENSGALG00000034855	22	4049954	4131577	HK2
ENSGALG00000033447	22	4016011	4022377	H2AZ2
ENSGALG00000032270	22	3971808	3982438	NCAPH
ENSGALG00000036638	22	3951091	3963204	TACR1
ENSGALG00000032146	22	3876048	3897181	SLC4A5
ENSGALG00000034344	22	3867465	3874049	MTHFD2
ENSGALG00000033079	23	3411433	3421791	RRAGC
ENSGALG00000009680	23	3399324	3403325	PAQR7
ENSGALG00000031440	23	2911566	3132209	PTPRU
ENSGALG00000001329	23	2743037	2816538	EPB41
ENSGALG00000055006	23	2108324	2204019	AHDC1
ENSGALG00000000855	23	1832025	1846206	ZMPSTE24
ENSGALG00000027365	23	919640	1029021	HIVEP3
ENSGALG00000003693	23	5492614	5603434	MACF1
ENSGALG00000003567	23	5427586	5438486	FNDC5
ENSGALG00000003408	23	5263950	5353331	RP1-27O5.3
ENSGALG00000048829	24	6449416	6470658	CLPTM1
ENSGALG00000040842	24	6227008	6259713	HSPB2
ENSGALG00000007409	24	5447291	5451642	SCN4B
ENSGALG00000007314	24	5319919	5399942	DSCAML1
ENSGALG00000038540	24	4498522	4569876	ZBTB32
ENSGALG00000006969	24	4453214	4474869	USP28
ENSGALG00000030027	24	4240693	4250430	MCAM
ENSGALG00000006598	24	3518080	3556074	SORL1
ENSGALG00000001442	24	2144948	2396494	OPCML
ENSGALG00000001437	24	1887297	2185646	NTM
ENSGALG00000027138	25	2538236	2543668	ETV3L
ENSGALG00000009147	25	2407633	2418982	NCSTN
ENSGALG00000048069	25	1967612	1978478	LIX1L
ENSGALG00000050830	25	1854812	1880902	SV2A
ENSGALG00000052924	25	654753	670528	DPF1
ENSGALG00000051276	25	3413023	3441035	GATAD2B
ENSGALG00000034501	25	2912978	2925997	ATP8B2
ENSGALG00000024094	25	2888965	2910642	UBAP2L
ENSGALG00000037787	25	2742938	2796048	MEF2D
ENSGALG00000025817	25	2427409	2432025	NHLH1
ENSGALG00000036283	25	1987363	1989827	RBM8A
ENSGALG00000011570	25	3345282	3351236	ILF2
ENSGALG00000046995	25	33847	58088	NECTIN4
ENSGALG00000033497	26	4844099	4882420	FOXP4
ENSGALG00000002588	26	4087851	4102719	PPARD
ENSGALG00000000583	26	1695658	1714634	SOX13
ENSGALG00000000525	27	5141419	5180131	MAP3K3
ENSGALG00000024112	27	3891239	3898705	PSMD11
ENSGALG00000032658	27	3775310	3882647	FMNL1
ENSGALG00000045212	27	3740029	3749198	PLCD3
ENSGALG00000028031	27	3712055	3716130	C1QL1
ENSGALG00000054718	27	281766	293400	FLNA
ENSGALG00000019718	27	7361940	7366365	KRT13
ENSGALG00000031529	27	7047943	7055207	ERBB2
ENSGALG00000032628	27	6683855	6736329	SRCIN1
ENSGALG00000027305	27	6335894	6459922	SKAP1
ENSGALG00000001191	27	5939150	5944728	MEOX1
ENSGALG00000003130	28	3818740	3824430	DDX49
ENSGALG00000002621	28	3737181	3755054	SLC25A42
ENSGALG00000036484	28	3646452	3659364	NCAN
ENSGALG00000026231	28	2949235	2970919	ARID3A
ENSGALG00000001998	28	2942189	2947196	R3HDM4
ENSGALG00000001978	28	2931429	2940550	MED16
ENSGALG00000001962	28	2892258	2920771	PTBP1
ENSGALG00000026055	28	2849820	2864572	PALM
ENSGALG00000001267	28	2712374	2720662	MAP2K2
ENSGALG00000003845	28	2220234	2226350	MKNK2
ENSGALG00000001596	28	1766431	1793744	MLLT1
ENSGALG00000012860	28	1430606	1436103	HSD11B1L
ENSGALG00000050586	30	688765	705676	ILVBL
ENSGALG00000030038	30	491364	674579	C3
ENSGALG00000030351	30	46308	75977	ILF3
ENSGALG00000032887	31	5686719	5688541	CHIR-B3
ENSGALG00000047498	32	288229	295506	HNRNPUL1
ENSGALG00000031325	32	208994	283021	TGFB1
ENSGALG00000035850	33	7224089	7228779	CSAD
ENSGALG00000050875	33	7212689	7217376	ITGB7
ENSGALG00000033404	33	7203263	7213958	RARG
ENSGALG00000036282	33	7174169	7178374	PRKAG1
ENSGALG00000046826	33	6710500	6728373	GYS1
ENSGALG00000053299	33	6686124	6702978	KCNC3
ENSGALG00000035386	33	6036926	6046319	NCKAP1L
ENSGALG00000041533	33	4895801	4954711	SLC11A2
ENSGALG00000014891	Z	15771673	15844372	PELO
ENSGALG00000003295	Z	10140727	10313424	ADAMTS12
ENSGALG00000028039	Z	9149010	9150157	AVR2
ENSGALG00000001918	Z	8525124	8538233	DNAJB5
ENSGALG00000033408	Z	1392967	1495024	ZBTB7C

## Sheet: Additional File4
Table S4 Gene annotation of top 1% outlier genomic regions from XPEHH
Gene stable ID	Chromosome	Gene start (bp)	Gene end (bp)	Gene name
ENSGALG00000009601	1	30463434	30606675	NELL2
ENSGALG00000009934	1	35367839	35393184	NUP107
ENSGALG00000019355	1	35503179	35528253	CPSF6
ENSGALG00000011966	1	49734327	49753467	RANGAP1
ENSGALG00000012013	1	49931494	49945608	SLC25A17
ENSGALG00000012944	1	59422545	59528716	DENND5B
ENSGALG00000012988	1	60296873	60354263	B4GALNT3
ENSGALG00000012992	1	60432078	60530003	WNK1
ENSGALG00000012994	1	60556357	60832599	ERC1
ENSGALG00000012998	1	60852680	60917603	WNT5B
ENSGALG00000013091	1	62935249	63064741	EPS8
ENSGALG00000013173	1	65298236	65313377	PYROXD1
ENSGALG00000013211	1	66588236	66704165	ST8SIA1
ENSGALG00000014071	1	67659344	67921693	ITPR2
ENSGALG00000014201	1	69116160	69172538	PARVB
ENSGALG00000014772	1	79431556	79472851	WARS2
ENSGALG00000014812	1	80053840	80093005	SIDT1
ENSGALG00000015403	1	90418011	90635463	EPHA3
ENSGALG00000015412	1	91130619	91178356	ARL13B
ENSGALG00000016047	1	108202036	108342302	HLCS
ENSGALG00000016522	1	121861691	121891693	PPEF1
ENSGALG00000038504	1	125930064	126095986	MID1
ENSGALG00000016607	1	126199878	126236135	CLCN4
ENSGALG00000034834	1	126239162	126334970	WWC3
ENSGALG00000030802	1	126382713	126504702	SHROOM2
ENSGALG00000016615	1	126518232	126531997	GPR143
ENSGALG00000040006	1	126545073	126745367	TBL1X
ENSGALG00000016636	1	129751647	129764188	ARSH
ENSGALG00000046326	1	135054624	135066732	IL1R2
ENSGALG00000016915	1	155590325	155793849	MYCBP2
ENSGALG00000022739	1	167729811	167761561	AKAP11
ENSGALG00000017229	1	187671552	188016984	FAT3
ENSGALG00000016584	1	124845633	124876994	EGFL6
ENSGALG00000016575	1	124201020	124307978	GPM6B
ENSGALG00000016545	1	122667268	122766511	REPS2
ENSGALG00000016518	1	121822368	121859658	PHKA2
ENSGALG00000035533	1	60925606	60965997	ADIPOR2
ENSGALG00000039171	1	60533520	60546631	RAD52
ENSGALG00000008486	1	10375977	10734880	CACNA2D1
ENSGALG00000016202	1	111301459	111335748	HSF2BP
ENSGALG00000015377	1	89725242	89805852	PHLDB2
ENSGALG00000014042	1	67612113	67631404	SSPN
ENSGALG00000015322	1	86333855	86382748	IMPG2
ENSGALG00000010018	1	35639105	35646809	CTSEAL
ENSGALG00000017185	1	183903226	183920317	TMEM123
ENSGALG00000009942	1	35415393	35427159	MDM2
ENSGALG00000009940	1	35393882	35399422	SLC35E3
ENSGALG00000033541	1	124929946	125232394	FRMPD4
ENSGALG00000016581	1	124357476	124367398	TCEANC
ENSGALG00000016574	1	124157206	124192838	GEMIN8
ENSGALG00000011965	1	49688865	49725642	ZC3H7B
ENSGALG00000016979	1	169101305	169110752	SLC25A30
ENSGALG00000013218	1	66793430	66796768	C3AR1
ENSGALG00000031293	1	65230075	65281262	SLCO1A2
ENSGALG00000013134	1	64349798	64514784	PLEKHA5
ENSGALG00000034274	1	16089628	16136090	GRAMD4
ENSGALG00000009638	1	30720903	30787549	ANO6
ENSGALG00000011992	1	49780325	49836356	EP300
ENSGALG00000012024	1	49972914	50059631	MRTFA
ENSGALG00000012989	1	60359915	60404116	NINJ2
ENSGALG00000024488	1	129862450	129887257	CD99
ENSGALG00000041042	1	132259464	132561163	GABRG3
ENSGALG00000043044	1	135111322	135129457	IL1R1
ENSGALG00000016801	1	136727257	136782858	UXS1
ENSGALG00000008154	1	13958935	14006452	SRPK2
ENSGALG00000012953	1	59614918	59656100	IPO8
ENSGALG00000038154	1	183975461	184057285	YAP1
ENSGALG00000012655	1	53811388	53878902	POLR3B
ENSGALG00000010044	1	35937978	35948946	KCNMB4
ENSGALG00000010940	1	40199693	40276809	ACSS3
ENSGALG00000013229	1	66843524	66853791	CMAS
ENSGALG00000016576	1	124308474	124337655	OFD1
ENSGALG00000041433	1	125362428	125384741	MSL3
ENSGALG00000016806	1	137479099	137506333	GCC2
ENSGALG00000015414	1	91182435	91202043	NSUN3
ENSGALG00000016578	1	124337730	124348310	TRAPPC2
ENSGALG00000016579	1	124344548	124352711	RAB9A
ENSGALG00000006219	2	6368885	6550794	PRKAG2
ENSGALG00000007667	2	16494334	16675173	GPR158
ENSGALG00000007766	2	16935030	17269638	KIAA1217
ENSGALG00000007928	2	17920466	18034491	MLLT10
ENSGALG00000007956	2	18525903	18759573	PLXDC2
ENSGALG00000042134	2	97729887	98023150	PIEZO2
ENSGALG00000015211	2	107360212	107534708	DTNA
ENSGALG00000038395	2	114828582	114898800	PDE7A
ENSGALG00000039830	2	772888	805221	DHX30
ENSGALG00000032642	2	830721	889591	SMARCC1
ENSGALG00000007169	2	14123932	14181104	EPC1
ENSGALG00000007254	2	14277537	14339863	ARHGAP12
ENSGALG00000007721	2	16795056	16932049	ARHGAP21
ENSGALG00000007877	2	17544486	17645198	PIP4K2A
ENSGALG00000007914	2	17823830	17951910	DNAJC1
ENSGALG00000037769	2	18124237	18368109	NEBL
ENSGALG00000008498	2	18779714	18995157	MALRD1
ENSGALG00000008976	2	20850062	20974465	ADAM22
ENSGALG00000009004	2	21172333	21382361	ZNF804B
ENSGALG00000009500	2	22944848	23062879	VPS50
ENSGALG00000013197	2	87858631	87903391	GALNT12
ENSGALG00000014811	2	101090869	101163136	SMCHD1
ENSGALG00000041327	2	114973276	115009947	TRIM55
ENSGALG00000035561	2	123049325	123074961	CPNE3
ENSGALG00000007647	2	16302527	16395715	MYO3A
ENSGALG00000007266	2	14591854	14633849	ZNF438
ENSGALG00000013189	2	85817469	85879564	LPCAT1
ENSGALG00000049653	2	6621972	6760289	KMT2C
ENSGALG00000014793	2	100491423	100845080	DLGAP1
ENSGALG00000039455	2	98345430	98375779	VAPA
ENSGALG00000036870	2	565634	585108	ZNF767
ENSGALG00000013043	2	78413620	78423635	ATPSCKMT
ENSGALG00000006233	2	6578374	6618231	GALNT11
ENSGALG00000007145	2	14057886	14099286	ITGB1
ENSGALG00000007260	2	14388433	14494158	ZEB1
ENSGALG00000008704	2	19855448	19994614	CUBN
ENSGALG00000015215	2	107572271	107654002	MAPRE2
ENSGALG00000037644	2	123078084	123111520	CNGB3
ENSGALG00000009476	2	22703461	22836675	CDK6
ENSGALG00000042840	2	124252530	124264647	OSGIN2
ENSGALG00000038330	2	344557	351751	ATG9B
ENSGALG00000028685	2	78655148	78914889	SEMA5A
ENSGALG00000005223	2	1432870	1562154	ADCYAP1R1
ENSGALG00000008954	2	20768642	20810312	RUNDC3B
ENSGALG00000029811	2	47461980	47608491	BMPER
ENSGALG00000008912	2	20665075	20706383	ABCB1
ENSGALG00000019662	2	20813825	20827731	SLC25A40
ENSGALG00000005188	2	1070522	1138100	MINDY4
ENSGALG00000008963	2	20828415	20844335	DBF4
ENSGALG00000008997	2	21007327	21026905	STEAP4
ENSGALG00000008602	2	19370281	19404271	SLC39A12
ENSGALG00000007864	2	17448659	17498050	ARMC3
ENSGALG00000037626	2	141407537	141592762	KCNQ3
ENSGALG00000007694	2	16749655	16794344	PRTFDC1
ENSGALG00000008813	2	20644330	20664067	CROT
ENSGALG00000009881	3	22668052	22760407	HHAT
ENSGALG00000010435	3	31182830	31220795	RASGRP3
ENSGALG00000036005	3	50592818	50678098	TIAM2
ENSGALG00000008386	3	3599016	3639744	KIZ
ENSGALG00000008269	3	3236158	3265532	ZC3H8
ENSGALG00000008195	3	3072614	3092030	NPHP1
ENSGALG00000016278	3	86640619	86724466	PRIM2
ENSGALG00000010583	3	32259901	32302354	VIT
ENSGALG00000010317	3	30993386	31001851	POLH
ENSGALG00000010296	3	30902464	30921774	MRPS18A
ENSGALG00000010055	3	28856440	29039975	DAAM2
ENSGALG00000010047	3	27903237	27919436	SLC4A1AP
ENSGALG00000009612	3	19449227	19512091	TGFB2
ENSGALG00000015289	3	67151293	67212997	ARMC2
ENSGALG00000053917	3	66946468	66958016	CD164
ENSGALG00000009566	3	18886888	18911956	IARS2
ENSGALG00000009503	3	18846742	18887139	RAB3GAP2
ENSGALG00000015001	3	65714396	65810805	LAMA4
ENSGALG00000013727	3	51874584	51938032	SYNJ2
ENSGALG00000013683	3	51465143	51563959	ARID1B
ENSGALG00000013647	3	50678048	50704801	TFB1M
ENSGALG00000013635	3	50414485	50445901	SCAF8
ENSGALG00000013505	3	49258198	49530795	SYNE1
ENSGALG00000009100	3	8032161	8144176	FSHR
ENSGALG00000010341	3	31002023	31029729	XPO5
ENSGALG00000009426	3	18103016	18128618	AIDA
ENSGALG00000015022	3	65946996	66021357	FYN
ENSGALG00000037377	3	52002017	52109904	TULP4
ENSGALG00000013659	3	50725203	50762452	NOX3
ENSGALG00000047280	3	50685551	50690563	CLDN20
ENSGALG00000008811	3	10532551	10556800	SLC1A4
ENSGALG00000036240	3	48927875	48943197	AKAP12
ENSGALG00000008163	3	2948220	3011913	PSME4
ENSGALG00000010448	3	31248689	31430389	LTBP1
ENSGALG00000015513	3	72435233	72521377	MMS22L
ENSGALG00000009576	3	18892413	18922845	BPNT1
ENSGALG00000041139	3	106825944	106887182	PINX1
ENSGALG00000016098	4	89880065	90118830	EXOC6B
ENSGALG00000013602	4	62808175	62846044	PCM1
ENSGALG00000013579	4	61698013	61798424	FAT1
ENSGALG00000013571	4	61378572	61392809	F11
ENSGALG00000013503	4	61340939	61353442	FAM149A
ENSGALG00000013427	4	61098758	61239973	SORBS2
ENSGALG00000011109	4	45932534	46032124	MAPK10
ENSGALG00000013287	4	61036771	61045027	C4orf47
ENSGALG00000013208	4	60990743	61026616	CENPE
ENSGALG00000012311	4	60910770	60932855	UBE2D3
ENSGALG00000012308	4	60851437	60898854	MANBA
ENSGALG00000012304	4	60786295	60843850	NFKB1
ENSGALG00000012292	4	60568176	60699388	BANK1
ENSGALG00000039498	4	60301963	60491846	PPP3CA
ENSGALG00000039411	4	37577006	37642586	COL25A1
ENSGALG00000026364	4	62776696	62791934	ASAH1
ENSGALG00000013468	4	61315317	61322880	TLR3
ENSGALG00000012338	4	60973338	60987632	BDH2
ENSGALG00000016124	4	37938465	37955430	HADH
ENSGALG00000013907	4	65185439	65213106	KDR
ENSGALG00000013674	4	63620950	63732824	TUSC3
ENSGALG00000028940	5	52393790	52445216	NUDT14
ENSGALG00000011618	5	51739659	51762064	ADSS1
ENSGALG00000011590	5	51598336	51605594	TMEM179
ENSGALG00000011548	5	50687646	50750275	PPP1R13B
ENSGALG00000012127	5	5303921	5477496	ELP4
ENSGALG00000044519	5	50603438	50612232	COA8
ENSGALG00000011511	5	50513973	50524885	CKB
ENSGALG00000011432	5	50105817	50190209	CDC42BPB
ENSGALG00000009452	5	28252274	28309388	GALNT16
ENSGALG00000009381	5	27178967	27244842	SIPA1L1
ENSGALG00000009368	5	26908701	27134788	RGS6
ENSGALG00000043036	5	39074525	39084657	VASH1
ENSGALG00000010372	5	39066319	39104510	ANGEL1
ENSGALG00000012030	5	5858774	5892293	QSER1
ENSGALG00000036443	5	22842140	22884540	FUT8
ENSGALG00000036901	5	22331177	22412191	TSPAN18
ENSGALG00000011620	5	51789219	51852080	AKT1
ENSGALG00000027643	5	50768169	50771131	RD3L
ENSGALG00000053706	5	50759147	50764469	C14orf2
ENSGALG00000011522	5	50525667	50547048	TRMT61A
ENSGALG00000011505	5	50439883	50500972	MARK3
ENSGALG00000012128	5	5244787	5304228	IMMP1L
ENSGALG00000011209	5	48603440	48669491	EVL
ENSGALG00000035916	5	18179810	18393764	SHANK2
ENSGALG00000038775	5	6640438	6815435	SPON1
ENSGALG00000008122	5	23134558	23166262	SLC39A13
ENSGALG00000008053	5	22505245	22544625	PRDM11
ENSGALG00000010117	5	36951399	37178495	SLC25A21
ENSGALG00000011581	5	50931834	50997535	KIF26A
ENSGALG00000030598	6	21912396	21954114	BTAF1
ENSGALG00000042259	6	33870466	34118007	DOCK1
ENSGALG00000008582	7	12447136	12519795	ADAM23
ENSGALG00000011132	7	21626535	21764185	RBMS1
ENSGALG00000033460	8	5866469	5885446	TMCO1
ENSGALG00000036931	8	5909183	5933209	KLHL20
ENSGALG00000006031	8	14698872	14714760	BRDT
ENSGALG00000008890	8	18695737	18954195	ADGRL4
ENSGALG00000053490	9	4866971	4871302	FBXO45
ENSGALG00000006392	9	4879911	4889610	RNF168
ENSGALG00000006385	9	4891411	4917621	UBXN7
ENSGALG00000006375	9	4917495	4926717	TM4SF19
ENSGALG00000006361	9	4921468	4924316	NEU4
ENSGALG00000006354	9	4924759	4930056	GAL3ST2
ENSGALG00000039535	9	4934110	4943942	D2HGDH
ENSGALG00000006317	9	4943378	4951651	ING5
ENSGALG00000005256	9	7784937	7875161	EPHA4
ENSGALG00000009157	9	19381072	19406302	ECT2
ENSGALG00000003427	10	4490788	4524948	USP3
ENSGALG00000003456	10	4543071	4556711	CA12
ENSGALG00000003759	10	5138735	5486292	RORA
ENSGALG00000004046	10	6698487	6705074	LARP6
ENSGALG00000004087	10	6784258	7036593	THSD4
ENSGALG00000004171	10	7273119	7315284	RNF111
ENSGALG00000004270	10	7557497	7611673	ALDH1A2
ENSGALG00000006020	10	11643180	11656460	BTBD1
ENSGALG00000041036	11	4645274	4873781	FTO
ENSGALG00000003602	11	4878175	4936909	RPGRIP1L
ENSGALG00000033378	11	4976046	4988616	AKTIP
ENSGALG00000005503	11	16725796	16738294	WFDC1
ENSGALG00000005855	11	17992311	18000421	CA5B
ENSGALG00000039300	11	18970250	19029815	NFAT5
ENSGALG00000005872	11	18012363	18142822	BANP
ENSGALG00000005120	12	6210165	6279431	FBLN2
ENSGALG00000005601	12	9048747	9114490	DNAH12
ENSGALG00000005678	12	9260248	9328729	FLNB
ENSGALG00000007168	12	12285419	12348377	CFAP20DC
ENSGALG00000007172	12	12565610	12938688	FHIT
ENSGALG00000007332	12	14033841	14122269	PRICKLE2
ENSGALG00000001768	13	5570216	6186858	TENM2
ENSGALG00000001690	13	8067187	8204642	GABRB2
ENSGALG00000045758	14	13729109	13761239	SEC14L5
ENSGALG00000046787	14	13766216	13775344	NAGPA
ENSGALG00000049514	14	13775703	13782211	C16orf89
ENSGALG00000002044	14	13793041	13797471	EEF2KMT
ENSGALG00000002018	14	13807325	13851939	CAPN15
ENSGALG00000046992	14	13968210	13971188	MCRIP2
ENSGALG00000037837	14	13973612	13994515	ABCA3
ENSGALG00000009346	14	14025385	14035041	HN1L
ENSGALG00000009341	14	14040887	14078874	CRAMP1
ENSGALG00000009318	14	14083901	14161575	IFT140
ENSGALG00000029047	14	14114192	14142038	TMEM204
ENSGALG00000009297	14	14162894	14178376	TELO2
ENSGALG00000009217	14	14270201	14295203	TBC1D24
ENSGALG00000040999	14	3509391	3525587	EIF3B
ENSGALG00000009229	14	14249705	14260962	ATP6V0C
ENSGALG00000009288	14	14178481	14188580	RNPS1
ENSGALG00000006934	15	9301202	9318435	PATZ1
ENSGALG00000006898	15	9266258	9285315	EIF4ENIF1
ENSGALG00000006363	15	8412346	8504251	CABIN1
ENSGALG00000032690	15	8375819	8385478	DDX51
ENSGALG00000006326	15	8375207	8377034	MIF
ENSGALG00000006053	15	8308323	8317487	SLC2A11
ENSGALG00000005891	15	8162642	8197559	DGCR2
ENSGALG00000039724	15	5914102	5923066	RHOF
ENSGALG00000029944	15	7119922	7130987	FAM222A
ENSGALG00000006950	15	9338543	9369255	LIMK2
ENSGALG00000049461	16	2283023	2395890	BG8
ENSGALG00000038278	16	2349021	2458853	TRIM7.2
ENSGALG00000000081	16	2367597	2478250	IL4I1
ENSGALG00000008819	17	1900196	1925313	LRSAM1
ENSGALG00000005074	17	5201839	5237283	FAM102A
ENSGALG00000005066	17	5233790	5239994	DPM2
ENSGALG00000042055	17	7577223	7651643	RXRA
ENSGALG00000002546	17	7734269	7862385	COL5A1
ENSGALG00000040655	18	7870926	7880080	FAM20A
ENSGALG00000004333	18	7950536	7974012	ABCA5
ENSGALG00000004370	18	7978389	8014156	MAP2K6
ENSGALG00000004373	18	8145867	8171206	KCNJ16
ENSGALG00000001917	19	4366910	4375573	SSC4D
ENSGALG00000042125	19	4540796	4601920	AP2B1
ENSGALG00000002501	19	5055814	5067156	VKORC1L1
ENSGALG00000002542	19	5069730	5082830	GUSB
ENSGALG00000042071	19	7086471	7135399	VPS53
ENSGALG00000003550	20	3697349	3734407	ARHGAP40
ENSGALG00000003559	20	3738686	3748958	ACTR5
ENSGALG00000003670	20	4690689	4693338	MAFB
ENSGALG00000003681	20	4862868	4896419	TOP1
ENSGALG00000003750	20	4900259	4930546	PLCG1
ENSGALG00000039155	20	4936185	4966601	ZHX3
ENSGALG00000007554	20	11214851	11230580	RAB22A
ENSGALG00000006001	20	9411755	9435643	PRPF6
ENSGALG00000005352	20	8019682	8030097	GATA5
ENSGALG00000035930	20	6735552	6830610	PHACTR3
ENSGALG00000004309	20	5477701	5488850	GDAP1L1
ENSGALG00000007668	20	11682314	11723878	BMP7
ENSGALG00000007549	20	11181276	11208265	VAPB
ENSGALG00000007541	20	11076024	11084403	STX16
ENSGALG00000007533	20	11061622	11073420	NPEPL1
ENSGALG00000030859	20	10918207	11045636	GNAS
ENSGALG00000007462	20	10895414	11013490	CTSZ
ENSGALG00000007246	20	10731594	10750358	ELMO2
ENSGALG00000007015	20	10622623	10626251	CD40
ENSGALG00000036219	20	9768420	9783320	STK35
ENSGALG00000005652	20	8379979	8427313	DIDO1
ENSGALG00000001606	23	3681549	3698102	INPP5B
ENSGALG00000000734	23	1570009	1573848	RPA2
ENSGALG00000038708	23	5088088	5103045	KCNQ4
ENSGALG00000007310	24	5276096	5310519	CEP164
ENSGALG00000029220	24	5239297	5255186	PCSK7
ENSGALG00000001425	24	1807038	1825266	SNX19
ENSGALG00000036711	25	2386866	2388673	S100A11
ENSGALG00000009153	25	2291057	2407537	COPA
ENSGALG00000014016	25	723875	738551	MEX3A
ENSGALG00000010507	25	3769137	3773541	FCRL4
ENSGALG00000028205	25	3726213	3739244	PRPF3
ENSGALG00000014656	25	3709975	3725559	RPRD2
ENSGALG00000037480	25	3682741	3686986	ENSA
ENSGALG00000014638	25	3564403	3597752	ASH1L
ENSGALG00000028880	25	3549515	3553094	FDPS
ENSGALG00000039750	25	3276603	3308639	EDSC
ENSGALG00000013234	25	2672117	2674826	HAPLN2
ENSGALG00000013253	25	2589277	2598489	INSRR
ENSGALG00000037625	28	367087	488932	FBN3
ENSGALG00000001093	28	2462717	2516908	TCF3
ENSGALG00000003726	Z	11920848	11993157	EGFLAM
ENSGALG00000015290	Z	51637861	51667970	LIX1
ENSGALG00000001668	Z	7304134	7356093	UBE2R2
ENSGALG00000015113	Z	34812638	34839726	PTAR1
ENSGALG00000002183	Z	71400261	71505016	PRR16
ENSGALG00000002162	Z	71167702	71204524	ACO1
ENSGALG00000012350	Z	71017085	71057636	TDRD7

## Sheet: Additional File5
Table S5 GO of all genes selected by Pool-GWAS, FST, XPEHH, AFD
Term	Database	ID	Input number	Background number	P-Value	Corrected P-Value	Input	Hyperlink
cytosol	Gene Ontology	GO:0005829	267	2089	7.94682e-28	2.80125e-24	HSF1|SCFD1|GSR|FHIT|CKB|WLS|MLLT1|RAPGEF4|POGLUT1|EFNB1|USP28|RASAL1|USP25|GSN|EIF3H|C5H11orf74|MBIP|KLF6|COG3|EML1|CCDC91|PLCH1|IP6K1|RNF111|APEH|FAM129A|YAP1|GCC2|ERBB2|PPHLN1|OTUD4|SNRPE|SPAG9|TDRD3|CENPE|WNK1|GEMIN8|CEP192|EHBP1|DLEC1|OSBPL9|MIF|SH2D4A|MAN1A1|UBR5|OSBPL5|OSBPL10|DNAJA3|INPP5B|UBXN7|ATP23|ARID1B|PPP2CB|SLC2A1|PLEKHA5|HDAC4|PLEKHA1|ARHGAP10|NCAPH|AKAP12|ABCE1|GBF1|STK38L|ELMO2|…	http://amigo.geneontology.org/amigo/term/GO:0005829
plasma membrane	Gene Ontology	GO:0005886	221	1580	1.80378e-27	3.17916e-24	CD38|SCFD2|FHIT|STK10|WLS|SIDT1|MIF|ATP23|LDLRAD3|SLC30A8|GPM6B|RASAL1|ATP2C1|EGF|GPR37|GSN|SLC39A11|ASTL|FNDC5|GRK5|PIK3R5|PTGER2|CACNA1G|ARHGAP21|RELN|MAGI1|TTYH3|EFNB1|TNFRSF8|PIP4K2A|CDH4|CDH7|CBLB|PLCG1|COG3|FSHR|CLCN4|LDB2|PIK3C2A|EDA|PALM|SNAP25|ANGPT1|NIN|AKT1|ROBO1|ARID1B|PPP2CB|SLC2A1|FAT3|BST1|SMPD1|ARHGAP18|ANO6|UBAC1|SLC7A2|DOCK4|MX1|TRHR|NOX3|TECTB|CNTN5|PTGDR|SLC11A2|GAP43|PREX1|SL…	http://amigo.geneontology.org/amigo/term/GO:0005886
integral component of membrane	Gene Ontology	GO:0016021	290	2565	1.21294e-22	1.4252e-19	PGAP1|ZDHHC16|CRLF2|IMMP2L|TUSC3|SIDT1|PDGFRA|KCNMA1|MALRD1|LDLRAD3|CYP2W1|SLC30A8|TMEM179|DEXI|ATP2C1|EGF|GPR37|SERINC1|SLC39A13|SLC39A11|CDH7|PPP1R3A|FNDC5|NDST3|ATP6AP1|INPP4B|PTGER2|MAN1A1|CDH8|EFNB1|TNFRSF8|CDH5|CDH4|MXRA8|MAPRE2|B3GALT5|HHAT|WRB|EXT2|MDFIC|TECRL|ENPP3|SLC25A21|SLC25A26|VAPA|GDAP1L1|CYP3A4|HSD17B2|OSBPL5|PLD5|INPP5B|SLC35E3|ITFG1|ORMDL1|ROBO2|NRXN3|ADCY9|LDAH|ADGRG7|FAT1|ADA…	http://amigo.geneontology.org/amigo/term/GO:0016021
cytoplasm	Gene Ontology	GO:0005737	260	2299	3.3708e-20	2.97051e-17	HSF1|HSF3|SMARCC1|FHIT|PRKAG1|TMCO1|NPEPL1|PRKAG2|LRRC40|EFNB1|CYP2W1|DMGDH|UBAC1|S100A11|PPM1H|GSN|PNPLA3|ASTL|LIX1|TBPL1|USP3|CLIP1|CACNA1G|ZFPM2|PYGB|GMDS|RELN|MAGI1|RNF111|MTMR7|YAP1|PIP4K2A|RALGAPA1|SPAG9|TDRD3|MDFIC|WNK1|TDRD7|SH2D4B|PER3|MTUS1|HTR4|STK3|QTRT2|MDM2|USP33|GATA2|IP6K1|NPL|UBE4A|TNKS2|ANAPC10|ROBO1|TRIM3|PPP2CB|MYLK|EIF2A|TENM4|TLR3|ARHGAP15|ARHGAP12|PLEKHA1|MAF|ACE2|RNF217|EL…	http://amigo.geneontology.org/amigo/term/GO:0005737
nucleus	Gene Ontology	GO:0005634	254	2478	6.61741e-15	4.66527e-12	MLLT10|HSF1|HSF3|SOX13|FHIT|PRKAG1|TBX20|PRKAG2|TRMT61A|TRMT61B|SETD2|EFNB1|REXO5|FBXO38|USP28|S100A11|USP25|MEF2D|MDM2|GSN|LHX3|KLF6|EIF3E|RORA|AHR2|ZFPM2|MICAL2|MYCBP2|PWWP2A|EIF4ENIF1|PTBP1|YAP1|PIP4K2A|RALGAPA1|ERBB2|MAFB|CCNL2|LARP6|NFAT5|TDRD3|MDFIC|GEMIN8|TCF3|MTUS1|BBX|STK3|L3MBTL3|PMS1|MIPOL1|GATA5|GATA2|UBR5|GPATCH1|DDX49|DNAJA3|UBE4A|TNKS2|CABIN1|PPP2CB|FGF12|TCF7L2|ADAM19|FAT1|DBF4|AM…	http://amigo.geneontology.org/amigo/term/GO:0005634
nucleoplasm	Gene Ontology	GO:0005654	173	1526	1.48814e-13	8.74284e-11	HSF1|SMARCC1|PCSK2|FBXO11|MIF|AKT1|POLR3E|PATZ1|USP28|MPHOSPH6|NAALADL2|SLC26A11|KLF6|USP3|CCDC91|ADK|ZFPM2|STAP1|MYCBP2|MAGI1|RNF111|MBNL3|CDH5|ZMYM3|CCNL2|FDPS|TDRD3|CENPE|TCF3|PIK3C2A|PALM|NIN|USP33|GATA2|UBR5|NFAT5|SCOC|ARID1B|MCUB|TCF7L2|PLEKHA5|L3MBTL3|PLEKHA1|NCAPH|PAK5|ZBTB20|IP6K1|CLUAP1|NR3C2|SKAP1|CELF1|RNH1|CMIP|MAPKAPK3|BMS1|XPO5|SDAD1|CABIN1|SOX13|PPARGC1A|VPS37A|PPM1H|GCC2|CTNNBL1|…	http://amigo.geneontology.org/amigo/term/GO:0005654
calcium ion binding	Gene Ontology	GO:0005509	72	447	5.61034e-12	2.82521e-09	CDH11|RASGRP3|EGFLAM|STIM1|CAPN13|MACF1|CHP1|CLGN|MYL2|FBN1|S100A11|FBLN2|REPS2|EGF|MICU1|GSN|EEF2K|TBC1D9|NCAN|NCALD|LRP1B|MICU2|CDH8|DAG1|PLCH1|SLIT3|LPCAT1|DSG2|JAG1|CDH5|CDH4|CDH7|NKD1|CBLB|PLS3|HSPG2|HEG1|LTBP1|CCBE1|CUBN|PLCB1|CDH23|ENPP2|ENPP3|FBN3|RAB11FIP3|ADGRL4|PADI2|ADGRL3|ITPR2|FAT3|NELL2|ITPR1|MAN1A1|OIT3|SCUBE2|F2|SCUBE1|NIN|LRP4|ASTN2|CDHR4|NOTCH1|PLCG1|EGFL7|PPEF1|FAT1|CANT1|SPOC…	http://amigo.geneontology.org/amigo/term/GO:0005509
identical protein binding	Gene Ontology	GO:0042802	92	678	3.41095e-11	1.50295e-08	CD38|HSF1|FHIT|MIF|PRPF3|MIPOL1|CAV1|MBIP|CCDC91|CDH8|MYCBP2|APEH|TRPM8|OFD1|MAPRE3|MAPRE2|ERBB2|SPAG9|LNX1|MDM2|NPL|ROBO1|ROBO2|SLC2A1|TLR3|L3MBTL3|TASP1|SNX8|NTSR1|ULK1|FAM161A|SOX13|GMDS|SYT16|GCC2|HTR2C|SDK1|SDK2|ORAI1|NMRAL1|PARP1|SCUBE1|SULT4A1|SDC2|MYBPC3|CASP6|SNCA|BAIAP2|FLNB|MCPH1|FNBP1|HDAC4|EPHA4|SLC4A4|TRIM55|HTRA1|ADIPOR2|ALCAM|HPRT1|NFKB1|HAS2|ZBED1|ILDR1|RXRA|MTOR|NUDT14|RAB9A|RAB…	http://amigo.geneontology.org/amigo/term/GO:0042802
GTPase activator activity	Gene Ontology	GO:0005096	38	175	5.48355e-10	2.14772e-07	RASGRP3|NCKAP1L|DOCK1|SRGAP1|SRGAP3|OPHN1|CHN1|ARHGAP21|RASAL1|RASAL2|NPRL2|TBC1D8|TBC1D9|ARHGAP40|ECT2|TBC1D4|TIAM2|RGS6|SIPA1L1|ARHGAP28|DLC1|RALGAPA1|PLCB1|RP2|DAB2IP|RANGAP1|ACAP3|AGAP1|ELMOD2|DOCK4|RAP1GDS1|ARAP2|ARHGAP15|ARHGAP12|ARHGAP10|ARHGAP39|STXBP5L|ARHGAP18	http://amigo.geneontology.org/amigo/term/GO:0005096
positive regulation of GTPase activity	Gene Ontology	GO:0043547	39	187	8.90909e-10	3.14045e-07	RASGRP3|NCKAP1L|DOCK1|SRGAP1|SRGAP3|OPHN1|CHN1|ADCYAP1|RASAL1|RASAL2|CAV2|NPRL2|ARHGAP40|PREX1|ARHGAP21|RGS6|SIPA1L1|ARHGAP28|DLC1|RALGAPA1|MAPRE2|ERBB2|PLCB1|RP2|DAB2IP|ACAP3|AGAP1|ELMOD2|ITGB1|DOCK4|RAP1GDS1|DENND1A|ARAP2|ARHGAP15|ARHGAP12|ARHGAP10|ARHGAP39|STXBP5L|ARHGAP18	http://amigo.geneontology.org/amigo/term/GO:0043547
Golgi apparatus	Gene Ontology	GO:0005794	74	534	1.31213e-09	4.20479e-07	PDGFRA|ZDHHC16|CLINT1|PPHLN1|RPGR|CLEC16A|MACF1|ERGIC2|RAB6A|DOCK4|NCSTN|MALRD1|CNTNAP2|UBAC1|ADAM19|SEMA6D|GAL3ST2|CAV2|YES1|CAV1|SORL1|SLC39A11|INPPL1|GPR143|NDST3|NDST4|SLC35E3|CUBN|ARHGAP21|MTTP|CPQ|UBXN2B|CORO7|LPCAT1|VTI1A|ATG9B|RAB12|KDR|GCC2|B3GALT5|ASH1L|FAM3C|EXT2|EXT1|TDRD3|WWOX|GALNT14|CLCN4|OSBPL9|ENTPD6|ACO1|ST6GALNAC5|USP33|ST6GALNAC3|GALNT16|SLC26A11|BACE2|XPR1|GALNT12|ZDHHC6|TM9S…	http://amigo.geneontology.org/amigo/term/GO:0005794
cell migration	Gene Ontology	GO:0016477	34	151	1.97394e-09	5.79846e-07	TGFB2|NCKAP1L|DOCK1|EPHA3|IL12B|PLCG1|ADAMTS12|LAMB1|ITGB5|CORO7|LAMC1|MET|FMNL1|TIAM1|CDC42BPA|CDC42BPB|CDH7|ITGB1|TGFBR2|LAMA3|LAMA4|ITGB8|ATRN|GPC1|PIK3C2A|GPC5|USP33|RHOF|CARMIL1|SDC2|PTPRF|SKAP1|KDR|FUT8	http://amigo.geneontology.org/amigo/term/GO:0016477
cell surface	Gene Ontology	GO:0009986	45	264	1.20493e-08	3.03385e-06	CD38|ANTXR2|TSPAN15|NOTCH1|SLC4A4|CNTNAP2|GPR37|SORL1|SLC11A2|CD80|TFPI|C3|ITGB1|KCNH5|TECTB|ITGB5|ITGB8|FSHR|KCNQ3|UNC5D|GPC1|DCSTAMP|GPC5|PROM1|WNT5B|EPCAM|MIF|OIT3|SCUBE2|RSPO2|SCUBE1|BMP2|LRP4|LRFN2|ROBO1|SDC2|ROBO2|SLC7A11|EGFL7|GRIN2A|EMP2|PSEN2|ACE2|UNC5C|PKD1	http://amigo.geneontology.org/amigo/term/GO:0009986
zinc ion binding	Gene Ontology	GO:0008270	70	527	1.71189e-08	4.02293e-06	IFIH1|DPF1|DMD|MATR3|ZNF330|NR3C2|USP3|TIMP2|RBBP6|IKZF5|SMPD1|ECE1|TRIM55|CA12|TRIM62|MID1|PRICKLE1|PRICKLE2|GATA5|ASTL|NR6A1|ADAMTS2|TRAF7|RORA|CLIP1|LANCL1|MYCBP2|NR5A1|DBF4|TES|ZFAND2A|ZMYM3|FBXO11|ZZZ3|ESRRB|PRKCA|PRKCB|ENPP2|ENPP3|ZCCHC24|PARP1|USP33|AR|TIPARP|ZNF346|RXRA|DTNA|MDM2|EP300|GATA2|TRIM3|UBR5|TRAF1|TRPS1|ADH6|PPARD|PAPPA2|ERI2|TRAIP|TRIM9|L3MBTL3|ADH1C|HDAC4|ALKBH8|ZNF407|GATAD2…	http://amigo.geneontology.org/amigo/term/GO:0008270
glutamatergic synapse	Gene Ontology	GO:0098978	37	199	3.37992e-08	7.00836e-06	CDH11|ITGB1|IL1RAPL1|ADAM23|NRCAM|CTTNBP2|EPHA4|MYH10|PLCG1|EPS8|TSPOAP1|AP2B1|SLC30A3|OPHN1|PPM1H|CDH8|DVL1|DLGAP4|FBXO45|PLCB1|GRID1|GRID2|CAMKV|ADGRL3|NUMB|ADAM22|EIF4E|ABLIM3|SNAP25|CADPS2|PLEKHA5|GRIN2A|PTPRO|PPP3CA|CTBP2|CACNG3|PAK3	http://amigo.geneontology.org/amigo/term/GO:0098978
receptor complex	Gene Ontology	GO:0043235	31	150	5.53063e-08	1.08308e-05	PTPRN2|PDGFRA|CSF2RA|CRLF2|TGFBR2|EPHA5|EPHA4|EPHA3|IL12B|RIPK1|BMPR1B|INSRR|ADCYAP1R1|GPR37|P2RX2|GFRA4|LRP1B|VIPR1|GRM7|KDR|RNMT|ERBB2|NR3C2|FSHR|RXRA|ITPR2|ROR1|IMPG2|NOTCH1|MET|TIE1	http://amigo.geneontology.org/amigo/term/GO:0043235
ATP binding	Gene Ontology	GO:0005524	114	1073	7.17078e-08	1.33037e-05	DNAH12|CKB|STK10|PRKAG2|AKT1|INSRR|ATP2C1|EEF2K|MAP3K3|GRK4|GRK5|MAP3K5|PIP4K2A|ERBB2|ENTPD6|HK2|CENPE|JAK1|UBE2R2|CAMKV|STK3|PMS1|ROR1|DDX49|DNAJA3|GTF2F2|ADCY9|WNK1|PAK5|ABCE1|STK38L|RNF213|PAK3|MYO3A|UBE2D3|NUBPL|MYLK|DHX30|MAPKAPK3|DHX36|IARS2|DDX51|CDC42BPA|CDC42BPB|PRKG2|RAD54L2|KIF6|GCK|UBE2E3|GPHN|RPS6KA2|DNAH8|TOP1|STK35|TIE1|CLK4|MYH10|PDGFRA|SMCHD1|MKNK2|EPHA5|EPHA4|EPHA3|MAPK10|RPS6KB…	http://amigo.geneontology.org/amigo/term/GO:0005524
protein heterodimerization activity	Gene Ontology	GO:0046982	34	181	9.69477e-08	1.7087e-05	HSF1|ITGB1|ADD2|IL12B|HIF1A|H2AFZ|TENM4|GABBR2|CAV2|MICU2|MICU1|CAV1|ADIPOR2|EXT1|SUPT7L|ZHX3|SMC3|AHR2|ERBB2|EXT2|TCF3|NOLC1|PDSS2|PDSS1|VAPB|QTRT2|VAPA|TAF6|TAF4|SOS2|PPP2CB|TCF7L2|MEF2D|RRAGC	http://amigo.geneontology.org/amigo/term/GO:0046982
integral component of plasma membrane	Gene Ontology	GO:0005887	77	646	1.95917e-07	3.13913e-05	SSPN|PDGFRA|PROM1|NCSTN|ANO6|EPHA4|EPHA3|TSPAN15|TRPA1|NTSR1|TRPC6|INSRR|TRPC5|DSCAM|SEMA6D|P2RX2|CAV2|TSPAN4|CYSLTR1|SLC39A12|ADGRL4|SLC11A2|SLC39A14|RRH|PSEN2|CD82|OXTR|KCNK2|EPHA5|TMEM266|SLC26A11|TRPM8|ROR1|HTR2C|TLR3|GRM7|FCRL4|SLC2A1|HAS2|OPN5L1|ERBB2|KCNH5|LRP12|ORAI1|CAV1|CDH23|KCNK10|CLCN4|SLC39A8|HTR4|ADGRL3|SLCO1A2|TSPAN5|GCGR|GABRB2|NPSR1|FSHR|SLC20A2|EDA2R|EDA|ZNRF3|CD99|PLXNA1|CDHR4…	http://amigo.geneontology.org/amigo/term/GO:0005887
axon guidance	Gene Ontology	GO:0007411	25	112	3.02055e-07	4.62932e-05	MYH10|EFNB1|EPHA5|EPHA4|EPHA3|DSCAM|SEMA6D|DVL1|SLIT3|RELN|CDH4|DRAXIN|LAMA1|LAMA3|EXT1|UNC5B|UNC5C|TTC8|UNC5D|DAG1|USP33|BMP7|SEMA5A|NOTCH1|PTPRO	http://amigo.geneontology.org/amigo/term/GO:0007411
protein-containing complex	Gene Ontology	GO:0032991	39	240	3.30152e-07	4.8491e-05	STIM1|INSC|EPB41|AKT1|USP28|IKZF5|NCOA1|PSEN2|YWHAQ|STAP1|RNF111|C3|TES|UGGT2|ASF1A|UGGT1|CISD2|PLCB1|ORAI1|RAB3GAP2|LTBP1|ILDR1|CARD11|MLLT10|FRMPD4|AR|QTRT2|DTNA|MDM2|GATA2|UBR5|TRPS1|ERLIN1|ZNRF2|ALB|RBBP6|PARD3B|ZMPSTE24|BTBD1	http://amigo.geneontology.org/amigo/term/GO:0032991
membrane raft	Gene Ontology	GO:0045121	22	90	4.1079e-07	5.79213e-05	EFNB1|DMD|TGFBR2|PAG1|NTSR1|GPM6B|PSEN2|FYN|ANGPT1|DLC1|KDR|ITGB1|CBLB|CARD11|MAL2|GPC1|DAG1|ARID3A|PPP2CB|SLC2A1|EMP2|SERPINH1	http://amigo.geneontology.org/amigo/term/GO:0045121
protein homodimerization activity	Gene Ontology	GO:0042803	57	438	6.52644e-07	8.57471e-05	FOXP2|HSF1|GRPEL2|MAD2L1|ADD2|SMCHD1|ANO6|SKAP1|VAPB|RIPK1|AKT1|KIAA1524|TRPC6|SLC30A8|ECE1|TENM4|S100A11|CPQ|CAV2|MID1|HSF3|EXT1|AXIN1|ASMT|ZHX3|MAP3K5|TMEM266|WRN|PRTFDC1|TBX15|NACC2|STK10|CISD2|EXT2|TCF3|UXS1|CUBN|DAB2IP|PADI2|QTRT2|VPS4B|TPD52L1|TGFB2|NR6A1|RAB11FIP3|ECT2|LRP4|CEP131|TCF7L2|TRIM9|TOX3|CANT1|MEF2D|PTPRO|GPD1L|NECTIN3|PPCS	http://amigo.geneontology.org/amigo/term/GO:0042803
positive regulation of angiogenesis	Gene Ontology	GO:0045766	19	70	6.56786e-07	8.57471e-05	ITGB1|C3AR1|CCBE1|PRKCA|GATA2|PRKCB|CD40|HIF1A|GAB1|TLR3|PLCG1|VEGFC|ITGB8|HK2|PIK3R6|TIE1|CDH5|KDR|C3	http://amigo.geneontology.org/amigo/term/GO:0045766
metal ion binding	Gene Ontology	GO:0046872	80	714	1.07398e-06	0.000135206	ITGB1|FDPS|ABLIM3|ANTXR2|LIMK2|LIMK1|ASH1L|BMPR1B|KCNMA1|ZC3H13|ATP23|CHN1|NPLOC4|TIMP2|LHX3|NEBL|RNF217|ZNF804A|METAP1|LNX1|FYN|ZNF706|PDE3B|PDE7A|HBE|PELO|SOBP|RELN|CDC42BPB|PRIM2|EYA4|ZNF767|ZNF804B|RIMS2|ZMPSTE24|KMT2C|PDLIM5|SPON1|DNMT3A|HSPB2|ZC3H7B|PDLIM3|CARS|RUFY3|MBNL3|MLLT10|ACAP3|SMYD4|AGAP1|TGFBR2|MICAL2|QTRT2|NUDT14|KAT6B|ACO1|ING5|BRF1|ZEB1|PDE8A|UBXN7|GPHN|DNAJA3|LFNG|THAP5|CAPN15…	http://amigo.geneontology.org/amigo/term/GO:0046872
extracellular matrix	Gene Ontology	GO:0031012	29	157	1.11729e-06	0.000135808	HSD17B12|TGFB1|TGFB2|TIMP2|NDNF|ADAMTS12|ADAMTS18|NCAN|ADAMTS3|ADAMTS2|RELN|TGFBR2|SPON1|TECTB|GPLD1|CCBE1|THSD4|FBN1|COL5A2|COL5A1|COL4A2|TNFRSF11B|WNT5B|TFIP11|COL13A1|COL1A2|SERAC1|HAPLN2|ALPL	http://amigo.geneontology.org/amigo/term/GO:0031012
positive regulation of transcription by RNA polymerase II	Gene Ontology	GO:0045944	85	779	1.31824e-06	0.000154893	HSF1|TGFB1|HSF3|DPF1|AUTS2|HDAC4|BMP7|ZFPM2|TBX20|SKAP1|PPARGC1A|RIPK1|AKT1|MOSPD1|SMARCC1|TCF7L2|ADCYAP1|NFAT5|ELF1|CD40|SOX6|MEOX1|YES1|PRPF6|NCOA1|ZBTB7C|TLR3|GATA2|SOX13|IKZF5|MEIS2|RORA|AHR2|KLF6|NFKB1|TBX15|NR5A1|PHIP|TBX19|JAG1|KMT2C|ZBED1|ASH1L|TCF3|TAF6|SHOX|DAB2IP|MAF|PATZ1|PARP1|MLLT10|RXRA|LDB2|TNIP3|PPARD|MLXIP|NR6A1|ABLIM3|KAT6B|GMEB2|EPCAM|EP300|ZEB1|ZMIZ1|YAP1|ARID3A|LHX3|TBPL1|TB…	http://amigo.geneontology.org/amigo/term/GO:0045944
cell-cell junction	Gene Ontology	GO:0005911	22	100	1.87395e-06	0.000206427	CDH11|ADD3|SKAP1|GAB1|AKT1|NPHP1|THEMIS|PDZD11|MAGI1|DSG2|RPGRIP1L|LAMA1|EPB41L3|ARVCF|ADGRL3|PTPRU|PLCG1|PCDH12|FAT1|COL13A1|WTIP|DAG1	http://amigo.geneontology.org/amigo/term/GO:0005911
enzyme binding	Gene Ontology	GO:0019899	24	122	3.58027e-06	0.000382438	VAPB|CNTNAP2|YES1|NCOA1|FYN|HNRNPUL1|NR5A1|CTNNBL1|TNKS2|ZNF346|PLCB1|PRKCA|PRIM2|RXRA|TSPAN15|LDB2|TSPAN5|EIF4E|PMS1|MCM9|HLCS|NOTCH1|CDC20|WWOX	http://amigo.geneontology.org/amigo/term/GO:0019899
membrane	Gene Ontology	GO:0016020	54	438	5.38843e-06	0.000558654	RECK|TMEM131|TGFBR2|PCSK2|STK10|MACF1|SERINC1|PCSK7|MX1|TM9SF4|PLCH1|MDGA2|SLC39A11|EXOC6B|DGCR2|TIAM2|PDE3B|PNPLA3|TIAM1|NBEA|ITPKB|TM9SF2|MTMR7|YAP1|LIMK1|SGPP2|LAMA1|ORAI1|LRSAM1|PIEZO2|MGLL|JAK1|XYLT2|BACE2|TTC8|PIK3C2A|OSBPL9|VEGFC|MFSD6|OSBPL5|OSBPL10|SNAP25|INPP5B|NIPAL4|AIDA|FBXL2|CLPTM1L|ARHGAP15|ABCC8|PLEKHA1|NEU4|VPS50|ELMO2|NEU3	http://amigo.geneontology.org/amigo/term/GO:0016020
cell surface receptor signaling pathway	Gene Ontology	GO:0007166	18	76	6.61435e-06	0.00066616	CBLB|TRPA1|LAMA1|CD80|CALCR|VIPR1|MIF|ADGRG7|ADGRL4|ITPKB|ADGRL3|GCGR|CD8A|AGTR2|GLP1R|ADCYAP1R1|FCRL4|CYSLTR1	http://amigo.geneontology.org/amigo/term/GO:0007166
endoplasmic reticulum	Gene Ontology	GO:0005783	61	524	7.02499e-06	0.000687864	PGAP1|STIM1|CEMIP|TMCO1|WLS|CHP1|NOTCH1|LAMA3|ARHGAP5|USP25|ATP2C1|SPTSSA|AWAT1|GPR37|CAV1|SORL1|TAPT1|FNDC5|UVRAG|CUBN|GRIN2A|UBXN2B|ANGEL1|TECRL|ARMC10|DISP3|SRP72|UGGT2|SGPP2|KDR|UGGT1|HHAT|WRB|PRKCA|ERGIC2|LPCAT1|CTSZ|PROM1|RAP1GDS1|ACO1|NCSTN|MAN1A1|BRINP1|SLC26A11|VASH1|ZDHHC6|FAM20A|PKD1|ALB|DNAJC1|LDAH|ELOVL6|MGAT4D|MTTP|AGPAT2|SERAC1|SERPINH1|NUS1|SEZ6L|CPED1|POU2F1	http://amigo.geneontology.org/amigo/term/GO:0005783
signal transduction	Gene Ontology	GO:0007165	45	342	7.42125e-06	0.000707024	STK3|SRGAP1|PPP4R1|SRGAP3|RASSF6|LRRC40|TENM4|ARHGAP5|RASAL2|SLC39A12|FAM13A|ARHGAP40|CD80|GRK4|OPHN1|PDE3B|PDE7A|ARHGAP21|TNFSF8|TIPRL|MAGI1|NFKB1|ARHGAP28|DLC1|CBLB|IL17B|RANGAP1|SCUBE1|ARR3|RASSF7|TNFRSF11B|GABRB2|PDE8A|ARAP2|SCUBE2|INPP5B|EDA|RHPN1|OSGIN2|TRAIP|ARHGAP15|ARHGAP12|ARHGAP10|ARHGAP39|PTPRM	http://amigo.geneontology.org/amigo/term/GO:0007165
cell adhesion	Gene Ontology	GO:0007155	28	166	7.83358e-06	0.000726667	CDHR4|EPHA4|CNTN1|MXRA8|NCAN|ALCAM|TM9SF4|RELN|MYBPC3|OPCML|LAMA1|SPON1|CDH23|FARP2|NINJ2|CLDN20|CNTN5|COL5A1|TINAG|TNC|ASTL|PTPRU|NRXN3|COL14A1|PCDH12|EMP2|PARD3B|HAPLN2	http://amigo.geneontology.org/amigo/term/GO:0007155
adherens junction	Gene Ontology	GO:0005912	18	80	1.21177e-05	0.00104183	CDH11|PDLIM5|NECTIN3|DLG5|PARD3B|PDLIM3|EPHA5|ARVCF|SHROOM2|NOTCH1|SHROOM3|CDH8|MAGI1|WTIP|JAG1|CDH5|PTPRM|CDH7	http://amigo.geneontology.org/amigo/term/GO:0005912
positive regulation of transcription, DNA-templated	Gene Ontology	GO:0045893	33	222	1.36404e-05	0.00114482	CD38|TASP1|SMARCC1|FOXK1|HIF1A|MAP3K5|EGF|MAD2L2|GATA5|AXIN1|MECOM|AHR2|ETS2|DVL1|MED16|RNF111|ENY2|MAPRE3|PLCB1|BANP|CREB5|ING5|TRIM45|PRDM16|NAA15|BMP2|ARID1B|TOX3|ZNF423|AGTR2|HIVEP3|ILF3|ILF2	http://amigo.geneontology.org/amigo/term/GO:0045893
homophilic cell adhesion via plasma membrane adhesion molecules	Gene Ontology	GO:0007156	20	100	1.83623e-05	0.00147107	CDH11|PCDH12|SDK2|CDH23|NECTIN3|SDK1|ROBO1|ALCAM|ROBO2|CDHR4|FAT3|CDH8|FAT1|CDH7|DSG2|DSCAM|PTPRM|CDH5|CDH4|DSCAML1	http://amigo.geneontology.org/amigo/term/GO:0007156
intracellular signal transduction	Gene Ontology	GO:0035556	34	240	2.4785e-05	0.00191982	ASB15|MKNK2|PAG1|PRKAG2|PLCG2|CHN1|GUCY1A2|MAPK10|RASAL1|CNKSR2|MAPKAPK3|ECT2|PREX1|PSEN2|PRKCB|RPS6KB2|RGS6|DVL1|MARK1|CDC42BPB|MARK3|NRG4|CDC42BPA|WNK1|DCX|PRKCA|JAK1|SRPK2|RPS6KA2|AKT1|MCF2L|MAP3K3|AGTR2|STK38L	http://amigo.geneontology.org/amigo/term/GO:0035556
negative regulation of transcription, DNA-templated	Gene Ontology	GO:0045892	31	209	2.5489e-05	0.00191982	CD38|DPF1|HDAC4|PLCB1|ZNF706|SOX6|PRICKLE1|DNAJB6|MECOM|ZHX3|YWHAQ|GCLC|PDCD4|PPHLN1|TSHZ3|MDFIC|LDB2|SOX13|ZEB1|BTAF1|BMP7|TBL1X|TCF7L2|PRDM5|L3MBTL3|ZNF423|KAT6B|CTBP2|NAB1|ILF3|POU2F1	http://amigo.geneontology.org/amigo/term/GO:0045892
extracellular matrix structural constituent	Gene Ontology	GO:0005201	13	46	2.63303e-05	0.00191982	LAMA1|LAMA3|IMPG2|TECTB|FBN1|COL5A2|COL13A1|COL1A2|COL4A2|LAMB1|COL5A1|LAMC1|OIT3	http://amigo.geneontology.org/amigo/term/GO:0005201
ubiquitin-dependent protein catabolic process	Gene Ontology	GO:0006511	28	179	2.66355e-05	0.00191982	PSMD11|USP3|WDR81|USP28|USP25|NPLOC4|USP48|UBE3C|RNF130|RNF111|RNF150|UBXN7|FBXO45|FBXO11|LNX1|UBE2R2|UBA6|USP15|MDM2|USP33|USP38|ZNRF3|FBXL2|FBXL5|RBBP6|FBXL7|RNF217|RNF213	http://amigo.geneontology.org/amigo/term/GO:0006511
extracellular matrix organization	Gene Ontology	GO:0030198	21	112	2.66869e-05	0.00191982	HSD17B12|RECK|PDGFRA|VIT|ADAMTS3|ADAMTS2|ADAMTS12|THSD4|SLC39A8|EGFLAM|NDNF|DNAJB6|COL5A2|COL13A1|COL1A2|COL4A2|TNFRSF11B|SERAC1|FBLN2|COL5A1|ADAMTS18	http://amigo.geneontology.org/amigo/term/GO:0030198
perinuclear region of cytoplasm	Gene Ontology	GO:0048471	40	307	2.84858e-05	0.00199364	HSF1|RASGRP3|MAD2L1|KLHL20|CYFIP2|VAPA|MOSPD1|ECE1|LAMB1|SEC16A|CAV2|ANGEL1|NLRC3|SLC39A12|AXIN1|PSEN2|DNAJB6|CAPN6|PYGB|SYNJ2|TNKS2|ITGB1|NMRAL1|CAV1|ENPP3|RANGAP1|TPD52L1|EIF4E|USP33|UBR5|SNAP25|AKAP6|TRAPPC2|FBXL5|STX7|STX10|FAT1|VPS53|PTPRM|VPS54	http://amigo.geneontology.org/amigo/term/GO:0048471
Golgi membrane	Gene Ontology	GO:0000139	29	190	2.88442e-05	0.00199364	SCFD1|WLS|CHP1|VAPB|VAPA|LDLRAD4|SEC16A|ATP2C1|CAV2|CAV1|SORL1|SLC39A13|SLC10A7|PSEN2|RAB14|B3GALT5|COPA|RAB6A|CHST8|CHST3|XYLT1|MAN1A1|GALNT16|GALNT14|GALNT12|INPP5E|GALNT11|GBF1|RNF121	http://amigo.geneontology.org/amigo/term/GO:0000139
positive regulation of cell migration	Gene Ontology	GO:0030335	22	124	3.64241e-05	0.00242254	CEMIP|TBX20|MYLK|LAMB1|SEMA6D|EGF|CAV1|CPNE3|TIAM1|CDH5|HAS2|TGFBR2|SPAG9|RUFY3|NUMB|PPP3CA|CARMIL1|BMP2|SEMA5A|NOTCH1|ITGAV|WNT5B	http://amigo.geneontology.org/amigo/term/GO:0030335
chromatin binding	Gene Ontology	GO:0003682	39	300	3.72729e-05	0.00243309	SMARCC1|AUTS2|HDAC4|ASH1L|TCF7L2|PATZ1|DHX30|ANKRD17|MEOX1|NCOA1|GATA2|SMC3|HP1BP3|NR5A1|PWWP2A|ENY2|NFKB1|ASF1A|CRAMP1|DNMT3A|RAD21|TDRD3|TSHZ3|PRKCB|AR|SATB2|ING5|ZEB1|MCM9|YAP1|ARID3A|NFAT5|TBL1X|TAF2|TOP1|L3MBTL3|TOX3|NCAPH|CTBP2	http://amigo.geneontology.org/amigo/term/GO:0003682
calcium ion transmembrane transport	Gene Ontology	GO:0070588	16	72	4.14185e-05	0.00265455	CACNG3|CACNA2D1|CACNA2D3|TMCO1|ANO6|ITGAV|CACNA1G|CACNA1B|ORAI1|TRPM8|TRPC5|CACNA2D2|TRPC6|CACHD1|ATP2C1|PKD1	http://amigo.geneontology.org/amigo/term/GO:0070588
focal adhesion	Gene Ontology	GO:0005925	21	118	5.21761e-05	0.0032843	ITGB1|CAV1|USP33|ITGB5|NEBL|ITGB8|CPNE3|CAV2|LIMK1|ITGAV|ABCB1|DAG1|MAPRE2|SYNPO2|PARVB|EVL|FLNB|TES|DLC1|PHLDB2|GSN	http://amigo.geneontology.org/amigo/term/GO:0005925
beta-catenin binding	Gene Ontology	GO:0008013	14	58	5.74179e-05	0.00355085	CDH11|PTPRU|PTPRT|DLG5|AXIN1|RORA|MED12L|DVL1|BCL9|TCF7L2|NUMB|EP300|CDH5|AR	http://amigo.geneontology.org/amigo/term/GO:0008013
actin binding	Gene Ontology	GO:0003779	23	140	7.00727e-05	0.00418655	EVL|EPB41|LRRC40|WASL|EPS8|DMD|NCALD|PHACTR2|OPHN1|MICAL2|PARVB|ITGB1|PDLIM5|EPB41L3|PHACTR3|PDLIM3|DAAM2|DAG1|VASH1|MYBPC3|SYNPO2|FLNA|FLNB	http://amigo.geneontology.org/amigo/term/GO:0003779
phagocytic vesicle	Gene Ontology	GO:0045335	12	45	8.57717e-05	0.00495648	RAB9A|RAB9B|EVL|RAB31|FMNL1|UVRAG|STX10|RAB22A|FLNB|RAB12|RAB14|GSN	http://amigo.geneontology.org/amigo/term/GO:0045335
cellular response to oxidative stress	Gene Ontology	GO:0034599	11	38	9.08267e-05	0.00516394	GSR|ATP13A2|PARP1|PYROXD1|SLC7A11|PPARGC1A|PRR5L|RAD52|FANCD2|SNCA|VKORC1L1	http://amigo.geneontology.org/amigo/term/GO:0034599
calmodulin binding	Gene Ontology	GO:0005516	17	87	9.75822e-05	0.00545996	EEF2K|MYO3A|GAP43|PLCB1|MKNK2|MAPKAPK3|KCNQ4|CAMSAP1|EPB41|KCNQ3|PHKA2|CAMKV|CAMK2D|AKT1|PPP3CA|PHKB|MYO7A	http://amigo.geneontology.org/amigo/term/GO:0005516
protein-containing complex binding	Gene Ontology	GO:0044877	18	97	0.000109847	0.00595707	NACC2|PDGFRA|NCKAP1L|VPS4B|MB21D2|PTPRF|CEP131|DAB2IP|CARMIL1|RIPK1|PINX1|ULK1|CDC42BPB|EPCAM|DDB2|TELO2|CTBP2|CAV1	http://amigo.geneontology.org/amigo/term/GO:0044877
negative regulation of canonical Wnt signaling pathway	Gene Ontology	GO:0090090	18	97	0.000109847	0.00595707	NKD1|MAD2L2|PTPRU|BMP2|ZNRF3|AXIN1|PRICKLE1|LRP4|DAB2IP|NOTCH1|TCF7L2|BICC1|UBAC2|RBMS3|PTPRO|WNT5B|DRAXIN|CAV1	http://amigo.geneontology.org/amigo/term/GO:0090090
protein serine/threonine kinase activity	Gene Ontology	GO:0004674	29	207	0.000112817	0.00602544	MAP4K4|LIMK2|STK10|LIMK1|MAP2K2|BMPR1B|MAP2K6|CPNE3|BMP2K|PRKCB|RPS6KB2|MARK1|CDC42BPB|MARK3|CDC42BPA|TGFBR2|ULK1|PRKCA|WNK1|CAMKV|STK3|MTOR|AKT1|TOP1|STK35|PAK5|CLK4|STK38L|PAK3	http://amigo.geneontology.org/amigo/term/GO:0004674
positive regulation of protein binding	Gene Ontology	GO:0032092	12	47	0.00012194	0.00637894	SPON1|USP33|ADD2|PKD1|BMP2|TCF7L2|EPB41|TIAM1|MARK3|LFNG|EP300|CAV1	http://amigo.geneontology.org/amigo/term/GO:0032092
Rac guanyl-nucleotide exchange factor activity	Gene Ontology	GO:0030676	7	14	0.000123055	0.00637894	FARP2|ECT2|PREX1|DOCK4|TIAM1|TIAM2|EPS8	http://amigo.geneontology.org/amigo/term/GO:0030676
post-embryonic development	Gene Ontology	GO:0009791	13	55	0.000125499	0.00641136	FOXP2|SLC4A10|ASH1L|APOB|INPPL1|SZT2|MTOR|PLEKHA1|ACO1|TIPARP|ITPR1|SOX6|MYL2	http://amigo.geneontology.org/amigo/term/GO:0009791
synapse	Gene Ontology	GO:0045202	31	232	0.000144352	0.00716678	SNTB1|MX1|SAMD4A|DSCAM|CPEB2|EIF3B|CYFIP2|PDZD11|CACNA1G|TIAM1|TIAM2|HTR2C|FGF12|GRM7|RIMS2|FBXO45|SDK1|SDK2|UNC5C|GPC1|HTR4|STK3|ARR3|DTNA|GABRB2|PTPRZ1|ARID1B|PPP2CB|PAK5|MYO7A|DSCAML1	http://amigo.geneontology.org/amigo/term/GO:0045202
actin cytoskeleton organization	Gene Ontology	GO:0030036	18	100	0.000153808	0.00747622	PDLIM5|LIMK1|ABLIM3|SDAD1|PHACTR2|LIMK2|DAAM2|PDLIM3|DNAJB6|OPHN1|SHROOM3|SHROOM2|PHACTR3|EHBP1|FLNA|FLNB|DLC1|RHOF	http://amigo.geneontology.org/amigo/term/GO:0030036
integral component of postsynaptic density membrane	Gene Ontology	GO:0099061	9	27	0.000163757	0.00774924	GRID1|GRID2|NRCAM|LRFN2|GRIN2A|ADAM22|PTPRO|CACNG3|NECTIN3	http://amigo.geneontology.org/amigo/term/GO:0099061
extracellular space	Gene Ontology	GO:0005615	72	731	0.000165748	0.00774924	SERPINF1|TGFB1|TGFB2|CLEC3A|TNC|CKB|PCSK2|ALB|FBN1|TIMP2|IL12B|MIF|S100A11|BMP7|TECTB|SMPD1|BMPER|ENGASE|LAMB1|CPQ|SEMA6D|GSN|YWHAZ|GPLD1|ASAH1|ADAMTS3|SORL1|TNFSF8|SLIT3|RELN|TFPI|C3|FGL1|ANGPT1|NRG4|C5|GUSB|LAMA1|COPA|BMP2|MDH1|CCBE1|XYLT2|ENPP2|XYLT1|COL5A2|GPC1|CTSZ|COL5A1|TINAG|COL4A2|TNFRSF11B|WNT5B|WFDC1|SYNE1|F11|VEGFC|OIT3|SCUBE2|F2|SCUBE1|WFIKKN2|VASH1|FAM20A|COL14A1|ATRN|COL13A1|COL1A2…	http://amigo.geneontology.org/amigo/term/GO:0005615
cadherin binding	Gene Ontology	GO:0045296	12	49	0.000170454	0.00774924	CDH11|PTPRT|NUMB|ARVCF|CDH8|KDR|PROM1|PTPRO|PTPRM|CDH5|CDH4|CDH7	http://amigo.geneontology.org/amigo/term/GO:0045296
response to hypoxia	Gene Ontology	GO:0001666	13	57	0.000170493	0.00774924	TGFBR2|TGFB2|P2RX2|SLC11A2|BMP2|ITPR1|HIF1A|TM9SF4|VEGFC|ITPR2|WTIP|EP300|CAV1	http://amigo.geneontology.org/amigo/term/GO:0001666
zinc ion transmembrane transporter activity	Gene Ontology	GO:0005385	7	15	0.000171473	0.00774924	SLC39A12|SLC39A13|SLC39A11|SLC39A14|SLC39A8|SLC30A8|SLC30A3	http://amigo.geneontology.org/amigo/term/GO:0005385
cytoskeleton	Gene Ontology	GO:0005856	22	141	0.000192388	0.00847709	EVL|ADD2|TMSB4X|LIMK1|EPB41|LRRC40|ADD3|DMD|CDC42BPA|CDC42BPB|JAK1|PACSIN3|EPB41L3|FARP2|FRMPD4|RHOF|GPHN|SNAP25|RAPSN|SNCA|ARHGAP39|LMOD2	http://amigo.geneontology.org/amigo/term/GO:0005856
sensory perception of sound	Gene Ontology	GO:0007605	15	75	0.000197264	0.00858462	MYO3A|PGAP1|GRM7|WRB|KCNQ4|CDH23|FBXO11|CEMIP|SOBP|EYA4|TUB|P2RX2|MYO7A|GABRB2|ROR1	http://amigo.geneontology.org/amigo/term/GO:0007605
translational initiation	Gene Ontology	GO:0006413	9	28	0.000205339	0.00882708	EIF3H|LARP1|EIF4E3|EIF4G3|EIF3B|EIF3E|EIF2A|EIF4E|ABCE1	http://amigo.geneontology.org/amigo/term/GO:0006413
camera-type eye photoreceptor cell differentiation	Gene Ontology	GO:0060219	5	6	0.000224246	0.00952369	DSCAM|SDK2|DSCAML1|PROM1|TTC8	http://amigo.geneontology.org/amigo/term/GO:0060219
apical plasma membrane	Gene Ontology	GO:0016324	22	144	0.000250403	0.0104822	SLC4A5|SHROOM2|P2RX2|SLC39A14|SLC9A3|PSEN2|ABCB1|JAG1|ERBB2|CUBN|SLC39A8|PROM1|EPCAM|SHROOM3|GPR143|NOTCH1|SLC2A1|FAT1|EMP2|PARD3B|PTPRO|MYO7A	http://amigo.geneontology.org/amigo/term/GO:0016324
peptidyl-tyrosine phosphorylation	Gene Ontology	GO:0018108	16	86	0.000252763	0.0104822	ERBB2|PDGFRA|MAP2K2|FYN|EPHA5|EPHA4|EPHA3|MET|KDR|INSRR|JAK1|TIE1|CLK4|EGF|ROR1|RELN	http://amigo.geneontology.org/amigo/term/GO:0018108
protein-containing complex assembly	Gene Ontology	GO:0065003	9	30	0.000314996	0.0128055	NCKAP1L|DLG5|ADD2|SLC2A1|CLGN|TSPAN4|MDM2|LAMC1|YAP1	http://amigo.geneontology.org/amigo/term/GO:0065003
Schaffer collateral - CA1 synapse	Gene Ontology	GO:0098685	11	45	0.000319682	0.0128055	CDH11|ITGB1|CACNG3|EPHA4|FYN|LRFN2|PLCG1|DVL1|BAIAP2|PPP3CA|ITPR1	http://amigo.geneontology.org/amigo/term/GO:0098685
protein localization	Gene Ontology	GO:0008104	11	45	0.000319682	0.0128055	CEP128|ULK1|NIN|NRCAM|NBEA|PALM|PARD3B|AKAP11|SPTSSA|BIN3|CAV1	http://amigo.geneontology.org/amigo/term/GO:0008104
regulation of cell shape	Gene Ontology	GO:0008360	15	80	0.000362468	0.0143562	MYH10|PLXNA1|FMNL1|FYN|EPB41|ARHGAP15|PALM|KDR|EPS8|PHIP|BAIAP2|DLC1|RHOF|ARHGAP18|ZMPSTE24	http://amigo.geneontology.org/amigo/term/GO:0008360
regulation of intracellular pH	Gene Ontology	GO:0051453	8	24	0.000377645	0.0144695	SLC4A10|SLC9A3|TM9SF4|CHP1|SLC9A9|SLC4A5|SLC4A4|SLC4A7	http://amigo.geneontology.org/amigo/term/GO:0051453
microtubule binding	Gene Ontology	GO:0008017	23	162	0.000466778	0.0175042	CHP1|VAPB|VAPA|MX1|MID1|FAM161A|CCSER2|EML1|EML4|EML5|CAPN6|CLIP1|KIF21A|MAPRE3|MAPRE2|KIF6|CENPE|KIF26A|MTUS1|KIF13A|KIF13B|SYBU|CKAP5	http://amigo.geneontology.org/amigo/term/GO:0008017
positive regulation of gene expression	Gene Ontology	GO:0010628	23	162	0.000466778	0.0175042	HSF1|HSF3|PRKAG1|TBX20|ADCYAP1|ADAM19|ALDH1A2|CAV1|APOB|ATP13A2|MST1|STAP1|ANGPT1|CDH5|TGFBR2|ITGB8|TNC|GCGR|ZNF804A|UBR5|RPS6KA2|EDA|SH3PXD2B	http://amigo.geneontology.org/amigo/term/GO:0010628
tissue development	Gene Ontology	GO:0009888	8	25	0.000473362	0.0175642	LAMA1|EGFLAM|LAMA3|LAMA4|ATRN|NR5A1|LAMB1|LAMC1	http://amigo.geneontology.org/amigo/term/GO:0009888
nervous system development	Gene Ontology	GO:0007399	16	92	0.000489395	0.01797	TGFB2|DPF1|APOB|RBFOX1|GAP43|ECT2|PCSK2|TMEM41B|LDB2|MET|EFNB1|GFRA4|RBFOX3|NRG4|ROR1|HDAC4	http://amigo.geneontology.org/amigo/term/GO:0007399
centrosome	Gene Ontology	GO:0005813	38	333	0.000503873	0.0180129	CLUAP1|ATP6V1D|CEP85L|RPGR|FAM161A|CEP164|IFT140|ERC1|HSF1|CCNJL|PSEN2|UVRAG|VPS37A|CDKL2|CLIP1|PCM1|DYNLRB2|RPGRIP1L|OFD1|ZBED1|WRN|CTNNBL1|SCLT1|VPS4B|TAPT1|USP33|RAB11FIP3|KIZ|NIN|CEP170|RBBP6|FBXL7|RAPSN|KIF13A|SLC1A4|TUBGCP2|TUBGCP5|CKAP5	http://amigo.geneontology.org/amigo/term/GO:0005813
response to bacterium	Gene Ontology	GO:0009617	13	65	0.00051504	0.0180129	B3GALT5|BMP2|CUBN|FAM20A|BAIAP2L1|CEP192|WASL|STOX2|C3|BAIAP2|BANK1|NAALADL2|CAV1	http://amigo.geneontology.org/amigo/term/GO:0009617
response to drug	Gene Ontology	GO:0042493	13	65	0.00051504	0.0180129	CD38|TGFBR2|TGFB2|SRP54|GNAS|NCKAP1L|TOP1|GRIN2A|HTR2C|SNCA|TRPA1|PTPRM|SRP72	http://amigo.geneontology.org/amigo/term/GO:0042493
external side of plasma membrane	Gene Ontology	GO:0009897	24	174	0.00051621	0.0180129	PDGFRA|GSR|CRLF2|ANTXR2|IL12B|CSF2RA|CCR5|ECE1|CD80|TRPM8|CDH5|ITGB1|TGFBR2|TMEM123|ENPP3|MCAM|CD40|ASTN1|DAG1|CD8A|SCUBE1|ITGAV|GFRA4|BG8	http://amigo.geneontology.org/amigo/term/GO:0009897
calcium-dependent cell-cell adhesion via plasma membrane cell adhesion molecules	Gene Ontology	GO:0016339	7	19	0.000539171	0.0184522	CDH11|ARVCF|PCDH12|CDH8|ATP2C1|CDH5|CDH7	http://amigo.geneontology.org/amigo/term/GO:0016339
signaling receptor binding	Gene Ontology	GO:0005102	20	133	0.000560653	0.0190029	RSPO2|TGFB2|EDA|LAMA4|BANK1|LAMA1|CAV1|FGL1|FYN|EGFL7|AR|ENSA|TNC|BG8|SYNE1|C1QL1|ANGPT1|NRG4|YES1|GUSB	http://amigo.geneontology.org/amigo/term/GO:0005102
potassium ion transmembrane transport	Gene Ontology	GO:0071805	15	84	0.000569386	0.0191151	LRRC38|SNAP25|KCNMB4|SLC9A3|KCNQ4|KCNQ3|KCNK10|SLC9A9|KCNT1|KCNMA1|KCNH5|KCNK2|KCNB2|KCNG2|KCNV1	http://amigo.geneontology.org/amigo/term/GO:0071805
positive regulation of I-kappaB kinase/NF-kappaB signaling	Gene Ontology	GO:0043123	14	75	0.00058471	0.0194282	EDA2R|EDA|MAP3K3|CARD11|PRKCB|FYN|CD40|RIPK1|TLR3|ROR1|ANKRD17|TRIM62|MYD88|DHX36	http://amigo.geneontology.org/amigo/term/GO:0043123
phospholipid binding	Gene Ontology	GO:0005543	11	49	0.000594904	0.0194282	ARFIP1|ARFIP2|APOB|PREX1|OPHN1|SYT16|NR5A1|CLINT1|RASAL1|JAG1|PACSIN3	http://amigo.geneontology.org/amigo/term/GO:0005543
RNA polymerase II cis-regulatory region sequence-specific DNA binding	Gene Ontology	GO:0000978	44	409	0.000595248	0.0194282	FOXP2|HSF1|HSF3|HDAC4|TBX20|TCF7L2|ELF1|MED8|SOX6|MEOX1|DHX36|LHX3|NR6A1|MEIS2|RORA|ETS2|KLF6|TBX15|NR5A1|NACC2|TBX19|ZBED1|MAFB|DNMT3A|TCF3|MEF2D|PPARD|AR|SATB2|NFKB1|GMEB2|PATZ1|EP300|GATA2|H2AFZ|YAP1|NFAT5|NOTCH1|TOP1|PRDM5|GATA5|MAF|ZBTB20|POU2F1	http://amigo.geneontology.org/amigo/term/GO:0000978
protein ubiquitination	Gene Ontology	GO:0016567	30	244	0.000644525	0.0208436	HECTD2|KLHL20|FBXO11|RBBP6|AKT1|UBAC1|TRIM55|ASB15|TRAF7|TULP4|RNF130|MYCBP2|RNF150|FBXO45|CBLB|LNX1|HERC1|UBA6|HERC3|TRIM62|TRIM45|ARRDC4|ZNRF3|ZNRF2|FBXL5|TRAIP|TRIM9|RNF213|TRIM3|RNF121	http://amigo.geneontology.org/amigo/term/GO:0016567
protein autophosphorylation	Gene Ontology	GO:0046777	16	95	0.000666329	0.0212824	ERBB2|GRK5|PDGFRA|ULK1|EEF2K|MKNK2|MAP3K3|STK10|EPHA4|FYN|MYO3A|MTOR|INSRR|MAPKAPK3|CLK4|KDR	http://amigo.geneontology.org/amigo/term/GO:0046777
trans-Golgi network	Gene Ontology	GO:0005802	19	125	0.000678283	0.0212824	TRAPPC9|SORL1|BACE2|SCOC|KLHL20|SNAP25|WLS|PCSK7|CCDC91|RAB6A|NBEA|GCC2|DENND5A|VPS53|CHST3|ATP2C1|GBF1|RAB14|VPS54	http://amigo.geneontology.org/amigo/term/GO:0005802
heart development	Gene Ontology	GO:0007507	18	115	0.000685577	0.0212824	ERBB2|PDLIM5|RPS6KA2|ZDHHC16|HEG1|ZFPM2|PDLIM3|IFT140|PKD1|TGFB2|BICC1|MAP2K2|ECE1|SH3PXD2B|FBN1|EP300|CC2D2A|TGFBR2	http://amigo.geneontology.org/amigo/term/GO:0007507
postsynaptic density	Gene Ontology	GO:0014069	18	115	0.000685577	0.0212824	FBXO45|CNKSR2|TMEM108|NETO2|ADD3|ADD2|GAP43|RPL8|FYN|GPHN|MX1|PLEKHA5|DVL1|PALM|EPS8|DLG5|ITPR1|PAK3	http://amigo.geneontology.org/amigo/term/GO:0014069
neuromuscular junction	Gene Ontology	GO:0031594	11	50	0.000688283	0.0212824	ITGB1|DNAJA3|LAMA4|HDAC4|LRP4|PSEN2|MYH10|RAPSN|DLGAP4|ASCC1|STXBP5L	http://amigo.geneontology.org/amigo/term/GO:0031594
regulation of angiogenesis	Gene Ontology	GO:0045765	6	14	0.000721306	0.021919	RECK|VASH1|PROK2|ENPP2|EMP2|RNH1	http://amigo.geneontology.org/amigo/term/GO:0045765
negative regulation of cell cycle	Gene Ontology	GO:0045786	6	14	0.000721306	0.021919	TAF6|BMP2|PPP1R13B|ADCYAP1|BRINP1|THAP5	http://amigo.geneontology.org/amigo/term/GO:0045786
nuclear speck	Gene Ontology	GO:0016607	29	235	0.000745804	0.0224697	HDAC4|DOCK1|HIF1A|RBBP6|CCNL2|NOC4L|CPSF6|PRPF3|DHX36|PRPF6|GTF2E2|KAZN|RBM8A|MECOM|GRK5|BMP2K|ZC3H13|PLCB1|LIMK1|WRN|AP5Z1|AR|FTO|SRPK2|CARMIL1|TFIP11|HS6ST1|PPIH|ARHGAP18	http://amigo.geneontology.org/amigo/term/GO:0016607
retrograde transport, endosome to Golgi	Gene Ontology	GO:0042147	11	51	0.000793527	0.0237049	RAB9A|RAB9B|SPAG9|RAB6A|STX10|VTI1A|DENND5A|VPS53|VPS50|GBF1|VPS54	http://amigo.geneontology.org/amigo/term/GO:0042147
basement membrane	Gene Ontology	GO:0005604	12	60	0.000834856	0.0247039	LAMA1|EGFLAM|LAMA3|FBN1|ATRN|COL5A1|TINAG|COL4A2|TNC|LAMB1|LAMC1|DAG1	http://amigo.geneontology.org/amigo/term/GO:0005604
intracellular membrane-bounded organelle	Gene Ontology	GO:0043231	29	237	0.000840985	0.0247039	UGT8|SNX8|LRRC40|GPLD1|CYP2W1|PLCH1|ADCYAP1R1|NLRC3|VPS37A|ABCA5|CLINT1|DSG2|TRAF7|SYBU|CD40|SRL|ARRDC4|OSBPL9|DENND1A|RHOF|OSBPL5|OSBPL10|BMP2|CEP131|NKTR|ABCA3|PPIH|NEU4|NEU3	http://amigo.geneontology.org/amigo/term/GO:0043231
protein phosphorylation	Gene Ontology	GO:0006468	28	226	0.000862833	0.0251362	TGFB2|TGFBR2|LIMK2|KALRN|LIMK1|BMPR1B|CDKL2|NPRL2|CPNE3|GRK4|BMP2K|RPS6KB2|PRKAG1|MARK1|PRKG2|LAMA1|PRKAG2|CAMK2D|WNK1|MYLK3|STK3|AATK|FAM20A|MYLK|EIF2A|STK35|MMD|ILF3	http://amigo.geneontology.org/amigo/term/GO:0006468
nuclear chromatin	Gene Ontology	GO:0000790	21	149	0.000876647	0.0253293	HSF1|PLCB1|HSF3|DPF1|TRPS1|TCF3|USP3|TBX19|TCF7L2|RXRA|TAF4|NACC2|PPARD|NCOA1|H2AFZ|CBX8|HIF1A|KAT6B|GATA5|ASF1A|AR	http://amigo.geneontology.org/amigo/term/GO:0000790
positive regulation of canonical Wnt signaling pathway	Gene Ontology	GO:0090263	13	70	0.000944898	0.026861	RSPO3|RSPO2|EDA|RECK|CAV1|DAAM2|WLS|GPC5|NFKB1|TNKS2|EGF|UBR5|YAP1	http://amigo.geneontology.org/amigo/term/GO:0090263
positive regulation of NF-kappaB transcription factor activity	Gene Ontology	GO:0051092	13	71	0.0010596	0.029519	TRAPPC9|TRAF1|EDA|CARD11|PRKCB|CD40|RIPK1|TLR3|AR|TRIM62|MYD88|ROR1|CAV1	http://amigo.geneontology.org/amigo/term/GO:0051092
actin filament organization	Gene Ontology	GO:0007015	15	90	0.00106396	0.029519	MAD2L2|MYO3A|CORO7|INPPL1|PDLIM3|TMSB4X|SHROOM3|SHROOM2|FAT1|EMP2|ARHGAP12|SORBS2|RHOF|ELMO2|LMOD2	http://amigo.geneontology.org/amigo/term/GO:0007015
positive regulation of Notch signaling pathway	Gene Ontology	GO:0045747	8	29	0.00107074	0.029519	TGFB2|JAG1|BMP2K|NOTCH1|POGLUT1|TSPAN5|ZMIZ1|LFNG	http://amigo.geneontology.org/amigo/term/GO:0045747
small GTPase mediated signal transduction	Gene Ontology	GO:0007264	12	62	0.00107189	0.029519	RASGEF1C|DNAJA3|DOCK1|SOS2|RASGEF1B|YWHAQ|DOCK4|RAPGEF4|TIAM1|TIAM2|RHOF|ARHGAP18	http://amigo.geneontology.org/amigo/term/GO:0007264
positive regulation of axonogenesis	Gene Ontology	GO:0050772	7	22	0.00109815	0.0297768	NIN|MAP2K2|ROBO1|PLXNA1|ROBO2|TIAM1|TIAM2	http://amigo.geneontology.org/amigo/term/GO:0050772
heart morphogenesis	Gene Ontology	GO:0003007	7	22	0.00109815	0.0297768	TGFB2|COL5A1|MTOR|TBX19|ZMIZ1|ALDH1A2|ZMPSTE24	http://amigo.geneontology.org/amigo/term/GO:0003007
corticospinal tract morphogenesis	Gene Ontology	GO:0021957	4	5	0.0011217	0.0299545	CDH11|FBXO45|EPHA4|NIN	http://amigo.geneontology.org/amigo/term/GO:0021957
regulation of systemic arterial blood pressure	Gene Ontology	GO:0003073	4	5	0.0011217	0.0299545	SLC4A5|AR|NCALD|FSHR	http://amigo.geneontology.org/amigo/term/GO:0003073
lysosome	Gene Ontology	GO:0005764	20	142	0.0011574	0.0306754	RAB9A|MFSD8|RAB9B|ASAH1|MANBA|TINAG|UVRAG|SIDT1|CD164|NCSTN|CTSZ|ABCA5|SMPD1|ENGASE|SGSH|NEU4|CPQ|RAB12|RRAGC|GUSB	http://amigo.geneontology.org/amigo/term/GO:0005764
cellular protein-containing complex assembly	Gene Ontology	GO:0034622	5	10	0.00119902	0.0313078	HSF1|TIAM1|DMD|AXIN1|DNAJB14	http://amigo.geneontology.org/amigo/term/GO:0034622
B cell activation	Gene Ontology	GO:0042113	5	10	0.00119902	0.0313078	BANK1|PRKCB|CD40|TXLNA|HDAC4	http://amigo.geneontology.org/amigo/term/GO:0042113
voltage-gated calcium channel complex	Gene Ontology	GO:0005891	6	16	0.00125653	0.0323565	CACNA1B|CACNA1G|CACNA2D2|CACNA2D3|CACHD1|CACNA2D1	http://amigo.geneontology.org/amigo/term/GO:0005891
basolateral plasma membrane	Gene Ontology	GO:0016323	14	82	0.00125754	0.0323565	SLC4A10|ORAI1|SLC39A14|PKD1|SLC2A1|EPB41|SLC39A8|SLC4A4|SLC4A7|MTTP|PALM|PDZD11|NUMB|EPCAM	http://amigo.geneontology.org/amigo/term/GO:0016323
response to virus	Gene Ontology	GO:0009615	8	30	0.00128818	0.0329046	TGFB2|MYD88|APOB|ALB|IFIH1|DHX36|XPR1|HNRNPUL1	http://amigo.geneontology.org/amigo/term/GO:0009615
ribonucleoprotein complex binding	Gene Ontology	GO:0043021	7	23	0.00136144	0.0340566	IFIH1|SRP54|BOP1|PPIH|MDM2|CKAP5|PRPF6	http://amigo.geneontology.org/amigo/term/GO:0043021
voltage-gated calcium channel activity	Gene Ontology	GO:0005245	7	23	0.00136144	0.0340566	CACNG3|CACNA1B|ITGAV|CACNA2D2|CACNA2D3|CACHD1|CACNA2D1	http://amigo.geneontology.org/amigo/term/GO:0005245
cell morphogenesis	Gene Ontology	GO:0000902	12	64	0.00136226	0.0340566	CDH11|TGFB2|NCKAP1L|ECT2|CYFIP2|SOX6|SHROOM3|CDH8|RP2|CDH5|CDH7|YAP1	http://amigo.geneontology.org/amigo/term/GO:0000902
cell cortex	Gene Ontology	GO:0005938	12	65	0.00153015	0.0373781	MYH10|INSC|ADD3|EPS8|ECT2|CAV1|PSEN2|PARD3B|ITPR2|GRM7|RHOF|CRIP2	http://amigo.geneontology.org/amigo/term/GO:0005938
regulation of protein localization	Gene Ontology	GO:0032880	8	31	0.00153932	0.0373781	RAB9A|TTC8|DNAJB6|WASL|ADCYAP1|MMD|RAB14|MYCBP2	http://amigo.geneontology.org/amigo/term/GO:0032880
lamellipodium	Gene Ontology	GO:0030027	16	104	0.00155684	0.0373781	ITGB1|CARMIL1|EVL|PDLIM3|UNC5C|LIMK1|MYLK|PLCG1|FAT1|PLCE1|WASL|ABLIM3|PARVB|PTPRM|DAG1|GSN	http://amigo.geneontology.org/amigo/term/GO:0030027
cartilage development	Gene Ontology	GO:0051216	9	39	0.00155875	0.0373781	TGFB2|BMP2|GNAS|ZEB1|HIF1A|SATB2|TAPT1|ITGB8|SOX6	http://amigo.geneontology.org/amigo/term/GO:0051216
regulation of GTPase activity	Gene Ontology	GO:0043087	9	39	0.00155875	0.0373781	RAB3GAP2|PLXNA1|EPHA4|EPHA3|CHN1|ARHGAP15|MTOR|ARHGAP12|EPHA5	http://amigo.geneontology.org/amigo/term/GO:0043087
regulation of small GTPase mediated signal transduction	Gene Ontology	GO:0051056	6	17	0.00161735	0.0382605	ARHGAP40|CHN1|SIPA1L1|ARHGAP28|RALGAPA1|ARHGAP18	http://amigo.geneontology.org/amigo/term/GO:0051056
regulation of axonogenesis	Gene Ontology	GO:0050770	6	17	0.00161735	0.0382605	RUFY3|EPHA4|CHN1|KIF13B|SIPA1L1|PAK3	http://amigo.geneontology.org/amigo/term/GO:0050770
neuron migration	Gene Ontology	GO:0001764	13	75	0.00164122	0.0382605	FBXO45|MYH10|LRP12|TBX20|SATB2|FYN|NDNF|ACAP3|ASTN2|ASTN1|RELN|DCX|ADGRL3	http://amigo.geneontology.org/amigo/term/GO:0001764
retinol dehydrogenase activity	Gene Ontology	GO:0004745	5	11	0.00166126	0.0382605	BMP2|ADH1C|ADH6|ALDH1A2|DHRS3	http://amigo.geneontology.org/amigo/term/GO:0004745
basement membrane organization	Gene Ontology	GO:0071711	5	11	0.00166126	0.0382605	ITGB1|CAV1|CAV2|DAG1|FSHR	http://amigo.geneontology.org/amigo/term/GO:0071711
protein maturation	Gene Ontology	GO:0051604	5	11	0.00166126	0.0382605	TASP1|SORL1|SERPINH1|TSPAN15|TSPAN5	http://amigo.geneontology.org/amigo/term/GO:0051604
negative regulation of cell adhesion	Gene Ontology	GO:0007162	7	24	0.00167152	0.0382605	TGFBR2|TGFB2|PLXNA1|PDE3B|LAMB1|DSCAM|ANGPT1	http://amigo.geneontology.org/amigo/term/GO:0007162
nucleolus	Gene Ontology	GO:0005730	45	446	0.00169784	0.0386123	MAD2L2|ZNF330|FBXO11|ERGIC2|MED27|TRAIP|PINX1|OXR1|REXO5|FANCD2|AKAP11|NOC4L|BMS1|MBIP|CPNE3|MPHOSPH6|TRMT10A|ZNF346|MAGI1|NACC2|ILF3|ZZZ3|SDAD1|WRN|NOLC1|PARP1|LDB2|MTUS1|SNAPC1|DOCK4|MDM2|ITPR1|SRPK2|NIN|DIEXF|ADARB2|TFIP11|TOP1|PRDM5|L3MBTL3|UTP23|RPL7L1|CKAP5|RNF213|ILF2	http://amigo.geneontology.org/amigo/term/GO:0005730
sodium:bicarbonate symporter activity	Gene Ontology	GO:0008510	4	6	0.00178386	0.0397981	SLC4A5|SLC4A10|SLC4A7|SLC4A4	http://amigo.geneontology.org/amigo/term/GO:0008510
protein localization to microtubule	Gene Ontology	GO:0035372	4	6	0.00178386	0.0397981	MAPRE2|DVL1|MAPRE3|MID1	http://amigo.geneontology.org/amigo/term/GO:0035372
netrin-activated signaling pathway	Gene Ontology	GO:0038007	4	6	0.00178386	0.0397981	UNC5B|DSCAM|UNC5D|UNC5C	http://amigo.geneontology.org/amigo/term/GO:0038007
voltage-gated potassium channel complex	Gene Ontology	GO:0008076	10	49	0.00194261	0.0430485	LRRC38|KCNMB4|KCNQ4|KCNQ3|KCNK2|CNTNAP2|KCNV1|KCNB2|KCNG2|DPP6	http://amigo.geneontology.org/amigo/term/GO:0008076
Wnt signaling pathway	Gene Ontology	GO:0016055	11	58	0.00196619	0.0430485	NKD1|LRP4|AXIN1|DAAM2|WLS|TCF7L2|UBAC2|ROR1|WWOX|PKD1|DRAXIN	http://amigo.geneontology.org/amigo/term/GO:0016055
kinetochore	Gene Ontology	GO:0000776	11	58	0.00196619	0.0430485	HSF1|MAD2L1|NUP98|MAD1L1|PSEN2|CENPE|NUP107|RANGAP1|CEP192|PINX1|CKAP5	http://amigo.geneontology.org/amigo/term/GO:0000776
cilium	Gene Ontology	GO:0005929	13	77	0.00201877	0.0430501	CLUAP1|ATP6V1D|PDGFRA|RP2|ARL13B|CALCR|TTLL9|TTLL5|PROM1|TUB|GPR161|FAM161A|CAV1	http://amigo.geneontology.org/amigo/term/GO:0005929
positive regulation of blood vessel endothelial cell migration	Gene Ontology	GO:0043536	7	25	0.00203381	0.0430501	PRKCA|CD40|HIF1A|AKT1|PLCG1|ANGPT1|NUS1	http://amigo.geneontology.org/amigo/term/GO:0043536
eye development	Gene Ontology	GO:0001654	7	25	0.00203381	0.0430501	TGFBR2|TGFB2|ZDHHC16|CHRDL1|MEIS2|SH3PXD2B|ADAMTS18	http://amigo.geneontology.org/amigo/term/GO:0001654
positive regulation of vascular endothelial growth factor production	Gene Ontology	GO:0010575	6	18	0.00205175	0.0430501	CCBE1|C3AR1|RORA|HIF1A|C3|C5	http://amigo.geneontology.org/amigo/term/GO:0010575
heterophilic cell-cell adhesion via plasma membrane cell adhesion molecules	Gene Ontology	GO:0007157	6	18	0.00205175	0.0430501	GRID2|ALCAM|CD164|NECTIN3|TENM4|CDH4	http://amigo.geneontology.org/amigo/term/GO:0007157
inorganic anion transport	Gene Ontology	GO:0015698	6	18	0.00205175	0.0430501	SLC4A10|SLC39A14|SLC39A8|SLC4A5|SLC4A4|SLC4A7	http://amigo.geneontology.org/amigo/term/GO:0015698
endosome	Gene Ontology	GO:0005768	21	161	0.00207652	0.0433121	SORL1|BACE2|SCOC|GPC1|ASTN2|CUBN|UVRAG|FYN|CD164|CLCN4|ARRDC4|HMP19|ASTN1|SMPD1|KDR|ECE1|CLINT1|RAB12|STEAP4|PACSIN3|CAV1	http://amigo.geneontology.org/amigo/term/GO:0005768
transmembrane receptor protein tyrosine kinase activity	Gene Ontology	GO:0004714	10	50	0.00221215	0.0454182	ERBB2|PDGFRA|EPHA5|EPHA4|EPHA3|MET|KDR|INSRR|TIE1|ROR1	http://amigo.geneontology.org/amigo/term/GO:0004714
locomotory behavior	Gene Ontology	GO:0007626	11	59	0.00221284	0.0454182	SNAP25|PAK5|CACNA1B|CDH23|UBA6|ASTN1|SOBP|RELN|HTR2C|FSHR|DSCAM	http://amigo.geneontology.org/amigo/term/GO:0007626
actin cytoskeleton	Gene Ontology	GO:0015629	19	140	0.00221898	0.0454182	MYO3A|OPHN1|MYL2|ABCB1|MACF1|EPHA3|MYLK3|VILL|RAB22A|ARHGAP21|TRMT10A|ABLIM3|SYNPO2|PARVB|BAIAP2|BAIAP2L1|STK38L|SRCIN1|GSN	http://amigo.geneontology.org/amigo/term/GO:0015629
cellular zinc ion homeostasis	Gene Ontology	GO:0006882	5	12	0.00224192	0.0454182	SLC39A12|SLC39A8|ATP13A2|SLC39A14|SLC39A13	http://amigo.geneontology.org/amigo/term/GO:0006882
epithelial tube branching involved in lung morphogenesis	Gene Ontology	GO:0060441	5	12	0.00224192	0.0454182	RSPO2|CTSZ|DLG5|DAG1|LAMA1	http://amigo.geneontology.org/amigo/term/GO:0060441
dendritic spine	Gene Ontology	GO:0043197	12	69	0.00238099	0.0479599	ITGB1|MYH10|ABHD17C|GRID2|EPHA4|OPHN1|MX1|FRMPD4|PALM|PTPRO|PPP3CA|ZNF804A	http://amigo.geneontology.org/amigo/term/GO:0043197
activation of protein kinase activity	Gene Ontology	GO:0032147	9	42	0.00241962	0.0480562	TGFB2|NCKAP1L|AXIN1|ECT2|MAP4K4|PRKAG2|EMP2|PAK5|PAK3	http://amigo.geneontology.org/amigo/term/GO:0032147
positive regulation of tumor necrosis factor production	Gene Ontology	GO:0032760	7	26	0.00245393	0.0480562	IL12B|MIF|RIPK1|TLR3|ZBTB20|MYD88|SASH3	http://amigo.geneontology.org/amigo/term/GO:0032760
camera-type eye development	Gene Ontology	GO:0043010	7	26	0.00245393	0.0480562	FOXP2|LAMA1|RXRA|FBN1|CC2D2A|RPGRIP1L|WDPCP	http://amigo.geneontology.org/amigo/term/GO:0043010
blood vessel development	Gene Ontology	GO:0001568	7	26	0.00245393	0.0480562	LAMA4|MAP3K3|PKD1|TCF7L2|COL5A1|MDM2|ALDH1A2	http://amigo.geneontology.org/amigo/term/GO:0001568
actin filament bundle assembly	Gene Ontology	GO:0051017	7	26	0.00245393	0.0480562	PLS3|DMD|ADD2|BAIAP2L1|EPS8|BAIAP2|ADD3	http://amigo.geneontology.org/amigo/term/GO:0051017
positive regulation of phosphatidylinositol 3-kinase signaling	Gene Ontology	GO:0014068	10	51	0.00251095	0.048901	TGFB2|PPARD|UNC5B|PRR5|PRR5L|KDR|RELN|FSHR|ANGPT1|ROR1	http://amigo.geneontology.org/amigo/term/GO:0014068
mitotic spindle pole	Gene Ontology	GO:0097431	6	19	0.00256874	0.0494798	HSF1|FAM161A|NIN|MAD1L1|SMC3|EML1	http://amigo.geneontology.org/amigo/term/GO:0097431
phosphatidylinositol phospholipase C activity	Gene Ontology	GO:0004435	6	19	0.00256874	0.0494798	PLCB1|PLCG2|PLCG1|PLCH1|PLCE1|PLCD3	http://amigo.geneontology.org/amigo/term/GO:0004435
protein kinase binding	Gene Ontology	GO:0019901	30	270	0.00267208	0.0504257	HSF1|ADD2|PRKAG1|SKAP1|HIF1A|AKT1|MAP2K6|MAP3K5|CAV2|SRCIN1|CAV1|CNKSR2|NBEA|DVL1|MAPRE3|MAPRE2|PRKAG2|UNC5C|PARP1|TELO2|RHOF|EXOC2|KIZ|HDAC4|PKD1|RBBP6|TCF7L2|KIF13B|EMP2|CTBP2	http://amigo.geneontology.org/amigo/term/GO:0019901
positive regulation of phagocytosis, engulfment	Gene Ontology	GO:0060100	4	7	0.00267507	0.0504257	C3|ANO6|NCKAP1L|STAP1	http://amigo.geneontology.org/amigo/term/GO:0060100
heparan sulfate proteoglycan biosynthetic process, polysaccharide chain biosynthetic process	Gene Ontology	GO:0015014	4	7	0.00267507	0.0504257	NDST3|NDST4|EXT2|EXT1	http://amigo.geneontology.org/amigo/term/GO:0015014
extracellular matrix assembly	Gene Ontology	GO:0085029	4	7	0.00267507	0.0504257	TGFB1|HAPLN2|HAS2|GPM6B	http://amigo.geneontology.org/amigo/term/GO:0085029
lysosomal membrane	Gene Ontology	GO:0005765	14	90	0.00271998	0.0509997	SZT2|SLC11A2|SLC39A14|SPAG9|PSEN2|LAPTM4B|CEP192|SLC39A8|GPR143|MTOR|WDR81|SLC26A11|MYO7A|NPRL2	http://amigo.geneontology.org/amigo/term/GO:0005765
inflammatory response	Gene Ontology	GO:0006954	17	122	0.00289044	0.0534595	TGFB1|TNFRSF1B|BMP2|IL17B|AKT1|C3AR1|CD40|PTGER2|MIF|TLR3|BMPR1B|CCR5|C3|AGTR2|PTGDR|MYD88|HDAC4	http://amigo.geneontology.org/amigo/term/GO:0006954
anchored component of membrane	Gene Ontology	GO:0031225	7	27	0.00293773	0.0534595	RECK|TECTB|GFRA4|CNTN1|CNTN5|OPCML|ALPL	http://amigo.geneontology.org/amigo/term/GO:0031225
SH2 domain binding	Gene Ontology	GO:0042169	7	27	0.00293773	0.0534595	INPPL1|PAG1|SKAP1|DAG1|SH3PXD2B|ARHGAP5|DLC1	http://amigo.geneontology.org/amigo/term/GO:0042169
SMAD binding	Gene Ontology	GO:0046332	8	35	0.00295449	0.0534595	PRDM16|TGFBR2|BMP2|RNF111|COL5A2|BMPR1B|USP15|ZMIZ1	http://amigo.geneontology.org/amigo/term/GO:0046332
aortic valve morphogenesis	Gene Ontology	GO:0003180	5	13	0.00295733	0.0534595	TGFB1|GATA5|SLIT3|NOTCH1|TBX20	http://amigo.geneontology.org/amigo/term/GO:0003180
muscle fiber development	Gene Ontology	GO:0048747	5	13	0.00295733	0.0534595	CACNA2D2|MYL2|DMD|NEBL|WFIKKN2	http://amigo.geneontology.org/amigo/term/GO:0048747
glycogen metabolic process	Gene Ontology	GO:0005977	5	13	0.00295733	0.0534595	PCDH12|AKT1|PRKAG2|PHKA2|PHKB	http://amigo.geneontology.org/amigo/term/GO:0005977
negative regulation of cell migration	Gene Ontology	GO:0030336	11	62	0.00310679	0.0558747	RECK|PTPRU|JAG1|DLG5|ROBO1|SRGAP1|SRGAP3|LDLRAD4|DAG1|TIE1|DLC1	http://amigo.geneontology.org/amigo/term/GO:0030336
modulation of chemical synaptic transmission	Gene Ontology	GO:0050804	9	44	0.00317744	0.0560053	CDH11|GRID1|GRID2|CACNA1B|FYN|SLC7A11|LRFN2|PLCG1|BTBD9	http://amigo.geneontology.org/amigo/term/GO:0050804
vasculogenesis	Gene Ontology	GO:0001570	9	44	0.00317744	0.0560053	TGFB1|ZFPM2|TBX20|TIPARP|ITGB8|ZMIZ1|CAV1|HAS2|YAP1	http://amigo.geneontology.org/amigo/term/GO:0001570
adherens junction organization	Gene Ontology	GO:0034332	6	20	0.00317761	0.0560053	CDH11|EPHA4|CDH8|NUMB|CDH5|CDH7	http://amigo.geneontology.org/amigo/term/GO:0034332
positive regulation of cold-induced thermogenesis	Gene Ontology	GO:0120162	10	53	0.00320527	0.0562118	PRDM16|HADH|ADIPOR2|HSF1|GNAS|PPARGC1A|TRPM8|ADCYAP1|OXTR|CAV1	http://amigo.geneontology.org/amigo/term/GO:0120162
dendrite	Gene Ontology	GO:0030425	21	168	0.00327483	0.0570138	TMEM266|NIN|UNC5C|GNAS|ALCAM|EPHA5|MARK3|FYN|TRIM9|HTR4|CACNA1B|MTOR|RELN|HTR2C|DSCAM|KCNB2|DENND1A|GRM7|RUFY3|BRINP1|GPHN	http://amigo.geneontology.org/amigo/term/GO:0030425
collagen-containing extracellular matrix	Gene Ontology	GO:0062023	13	82	0.00328335	0.0570138	TGFB2|VIT|LTBP1|ADAMTS2|FGL1|COL14A1|F2|GPC1|GPC5|TNC|SYNE1|FBLN2|ANGPT1	http://amigo.geneontology.org/amigo/term/GO:0062023
receptor tyrosine kinase binding	Gene Ontology	GO:0030971	8	36	0.00343071	0.0588836	CBLB|LRP4|CPNE3|MST1|DOCK4|PLCG1|ANGPT1|ELMO2	http://amigo.geneontology.org/amigo/term/GO:0030971
cellular response to interleukin-1	Gene Ontology	GO:0071347	8	36	0.00343071	0.0588836	DAB2IP|CD40|HIF1A|MYLK3|ADAMTS12|RORA|NFKB1|HAS2	http://amigo.geneontology.org/amigo/term/GO:0071347
cell-cell adhesion via plasma-membrane adhesion molecules	Gene Ontology	GO:0098742	7	28	0.00349125	0.0588836	CDH11|UNC5D|CDH8|ADGRL3|CDH5|CDH4|CDH7	http://amigo.geneontology.org/amigo/term/GO:0098742
positive regulation of epithelial to mesenchymal transition	Gene Ontology	GO:0010718	7	28	0.00349125	0.0588836	BMP7|TGFB1|TGFB2|BMP2|TGFBR2|NOTCH1|MTOR	http://amigo.geneontology.org/amigo/term/GO:0010718
positive regulation of B cell proliferation	Gene Ontology	GO:0030890	7	28	0.00349125	0.0588836	CD38|NCKAP1L|CARD11|CD40|MIF|BST1|SASH3	http://amigo.geneontology.org/amigo/term/GO:0030890
regulation of translation	Gene Ontology	GO:0006417	7	28	0.00349125	0.0588836	NOLC1|DNAJC1|EIF2A|ZNF706|MATR3|ACO1|PTBP1	http://amigo.geneontology.org/amigo/term/GO:0006417
signaling receptor activity	Gene Ontology	GO:0038023	13	83	0.00360064	0.0601999	ITGB1|EDA2R|ITGB5|GRID2|ITGB8|ADIPOR2|NOTCH1|PAQR7|ATRN|TLR3|GRIN2A|GFRA4|GRID1	http://amigo.geneontology.org/amigo/term/GO:0038023
cytoplasmic vesicle membrane	Gene Ontology	GO:0030659	9	45	0.00362053	0.0601999	RAB9A|ZNRF2|HMP19|WLS|CLIP1|ITPR2|DISP3|ITPR1|ATG9B	http://amigo.geneontology.org/amigo/term/GO:0030659
kinase binding	Gene Ontology	GO:0019900	9	45	0.00362053	0.0601999	TAX1BP1|RASGRP3|NIN|LAPTM4B|WWC3|CHP1|PER3|TIAM1|PDE8A	http://amigo.geneontology.org/amigo/term/GO:0019900
apoptotic process	Gene Ontology	GO:0006915	15	104	0.00372197	0.0605346	CASP6|TGFBR2|CYFIP2|TRAF7|KRT6A|PARP1|CD40|AKTIP|TNFRSF11B|WWOX|PAK5|DLC1|EGLN3|CLPTM1L|GRAMD4	http://amigo.geneontology.org/amigo/term/GO:0006915
plasma membrane raft	Gene Ontology	GO:0044853	5	14	0.00382394	0.0605346	SKAP1|ORAI1|ADD3|ADD2|HAS2	http://amigo.geneontology.org/amigo/term/GO:0044853
regulation of embryonic development	Gene Ontology	GO:0045995	5	14	0.00382394	0.0605346	LAMA1|LAMA3|LAMA4|RAB14|DHX36	http://amigo.geneontology.org/amigo/term/GO:0045995
response to progesterone	Gene Ontology	GO:0032570	5	14	0.00382394	0.0605346	TGFBR2|TGFB2|CAV1|PTGER2|YAP1	http://amigo.geneontology.org/amigo/term/GO:0032570
branching morphogenesis of an epithelial tube	Gene Ontology	GO:0048754	5	14	0.00382394	0.0605346	BMP7|MET|PKD1|NOTCH1|EGF	http://amigo.geneontology.org/amigo/term/GO:0048754
cardiac myofibril assembly	Gene Ontology	GO:0055003	4	8	0.00382957	0.0605346	MYH10|PDGFRA|MYL2|MYLK3	http://amigo.geneontology.org/amigo/term/GO:0055003
TORC1 signaling	Gene Ontology	GO:0038202	4	8	0.00382957	0.0605346	LARP1|CARD11|MTOR|MFSD8	http://amigo.geneontology.org/amigo/term/GO:0038202
inositol 1,4,5 trisphosphate binding	Gene Ontology	GO:0070679	4	8	0.00382957	0.0605346	ITPR2|ITPR1|TRPC6|TRPC5	http://amigo.geneontology.org/amigo/term/GO:0070679
positive regulation of sodium ion transport	Gene Ontology	GO:0010765	4	8	0.00382957	0.0605346	GPD1L|SCN4B|AKT1|FGF12	http://amigo.geneontology.org/amigo/term/GO:0010765
negative regulation of hippo signaling	Gene Ontology	GO:0035331	4	8	0.00382957	0.0605346	WWC3|WTIP|DLG5|MARK3	http://amigo.geneontology.org/amigo/term/GO:0035331
nuclear pore nuclear basket	Gene Ontology	GO:0044615	4	8	0.00382957	0.0605346	ENY2|MAD1L1|MAD2L1|NUP98	http://amigo.geneontology.org/amigo/term/GO:0044615
positive regulation of translation	Gene Ontology	GO:0045727	8	37	0.00396431	0.0618327	ERBB2|LARP6|EIF3E|FAM129A|MTOR|RBMS3|SAMD4A|PRR16	http://amigo.geneontology.org/amigo/term/GO:0045727
multicellular organism development	Gene Ontology	GO:0007275	21	172	0.00418822	0.0650373	CDH11|ERBB2|ARVCF|EPHA4|ROR1|DIEXF|AXIN1|CDH8|SHOX|CHRDL1|EPHA5|WLS|EPHA3|PDGFRA|MET|KDR|INSRR|EYA4|TIE1|CDH5|CDH7	http://amigo.geneontology.org/amigo/term/GO:0007275
positive regulation of peptidyl-tyrosine phosphorylation	Gene Ontology	GO:0050731	8	38	0.00455968	0.0704951	LRP4|ENPP2|IL12B|MIF|MTOR|BANK1|ANGPT1|YES1	http://amigo.geneontology.org/amigo/term/GO:0050731
endoplasmic reticulum membrane	Gene Ontology	GO:0005789	28	257	0.00463423	0.0709735	PTDSS2|VAPB|VAPA|CLGN|UBAC2|SEC16A|AWAT1|SORL1|SLC10A7|PSEN2|TMEM41B|VKORC1L1|DNAJB14|DISP3|SGPP2|NUS1|CISD2|CYP4V2|CLCN4|DCSTAMP|MOGAT2|ITPR2|ITPR1|EDA|ERLIN1|AGPAT5|VTI1A|RNF121	http://amigo.geneontology.org/amigo/term/GO:0005789
double-stranded RNA binding	Gene Ontology	GO:0003725	9	47	0.00465103	0.0709735	IFIH1|SIDT1|ADARB2|ZNF346|TLR3|DHX36|DHX30|ILF3|ILF2	http://amigo.geneontology.org/amigo/term/GO:0003725
growth cone	Gene Ontology	GO:0030426	9	47	0.00465103	0.0709735	MYH10|COPA|PSEN2|LIMK1|ACAP3|DVL1|UNC5C|DSCAM|ZNF804A	http://amigo.geneontology.org/amigo/term/GO:0030426
cellular response to epidermal growth factor stimulus	Gene Ontology	GO:0071364	6	22	0.00470913	0.0715092	ERBB2|SKAP1|AKT1|PLCG1|GAREM1|PDE8A	http://amigo.geneontology.org/amigo/term/GO:0071364
protein glycosylation	Gene Ontology	GO:0006486	11	66	0.00472671	0.0715092	B3GALT5|GALNT14|GALNT12|EXT2|EXT1|COG3|DDOST|ST6GALNAC5|ST6GALNAC3|DPM2|NUS1	http://amigo.geneontology.org/amigo/term/GO:0006486
neuronal cell body	Gene Ontology	GO:0043025	18	140	0.00476356	0.0717588	MYH10|SLC4A10|TGFB2|SEZ6L|APOB|UNC5C|ROBO1|PSEN2|RUFY3|ATP13A2|SNCA|PTPRF|DSCAM|KCNB2|DENND1A|ZNF804A|CACNA1B|BRINP1	http://amigo.geneontology.org/amigo/term/GO:0043025
cell adhesion mediated by integrin	Gene Ontology	GO:0033627	5	15	0.00485816	0.0719978	ITGB1|ITGB8|ITGB5|ITGAV|FBN1	http://amigo.geneontology.org/amigo/term/GO:0033627
protein N-linked glycosylation via asparagine	Gene Ontology	GO:0018279	5	15	0.00485816	0.0719978	FUT8|DDOST|UGGT2|TUSC3|UGGT1	http://amigo.geneontology.org/amigo/term/GO:0018279
inositol phosphate dephosphorylation	Gene Ontology	GO:0046855	5	15	0.00485816	0.0719978	MTMR7|INPP5B|BPNT1|INPP5E|SYNJ2	http://amigo.geneontology.org/amigo/term/GO:0046855
proteolysis	Gene Ontology	GO:0006508	28	258	0.00486113	0.0719978	TASP1|METAP1|NPEPL1|PEPD|ADAMTS18|CPQ|HTRA1|EIF3H|ASTL|MST1|CAPN6|RELN|APEH|DPP6|CTSEAL|THSD4|PIGK|TINAG|ADAM23|ADAM22|CASP6|F2|VASH1|CAPN15|CAPN13|NRIP3|ACE2|PAPPA2	http://amigo.geneontology.org/amigo/term/GO:0006508
animal organ morphogenesis	Gene Ontology	GO:0009887	11	67	0.00522121	0.0757416	LAMA1|EGFLAM|LAMA3|LAMA4|VEGFC|MEIS2|ATRN|SMARCC1|LAMC1|LAMB1|EP300	http://amigo.geneontology.org/amigo/term/GO:0009887
cell-cell adhesion	Gene Ontology	GO:0098609	11	67	0.00522121	0.0757416	CDH11|LAMA3|CYFIP2|PKD1|ARVCF|FAT3|FAT1|COL13A1|DSG2|EPCAM|ELMO2	http://amigo.geneontology.org/amigo/term/GO:0098609
G protein-coupled peptide receptor activity	Gene Ontology	GO:0008528	8	39	0.00522134	0.0757416	CALCR|VIPR1|FSHR|GCGR|GLP1R|ADCYAP1R1|GPR37|CYSLTR1	http://amigo.geneontology.org/amigo/term/GO:0008528
syntaxin binding	Gene Ontology	GO:0019905	8	39	0.00522134	0.0757416	SCFD1|SNAP25|SCFD2|TXLNA|STX10|STX7|STXBP5L|VPS54	http://amigo.geneontology.org/amigo/term/GO:0019905
cardiac septum morphogenesis	Gene Ontology	GO:0060411	4	9	0.00527982	0.0759648	BMP7|MDM2|JAG1|DHRS3	http://amigo.geneontology.org/amigo/term/GO:0060411
response to pain	Gene Ontology	GO:0048265	4	9	0.00527982	0.0759648	TRPA1|CACNA1B|RELN|TACR1	http://amigo.geneontology.org/amigo/term/GO:0048265
transcription regulator complex	Gene Ontology	GO:0005667	20	165	0.00549105	0.0785843	NFAT5|MAFB|LHX3|TBL1X|NR6A1|TCF3|NPAS3|PARP1|TCF7L2|AHR2|LDB2|NAA15|MED27|SATB2|HIF1A|TBPL1|WTIP|EP300|ASCC1|MED7	http://amigo.geneontology.org/amigo/term/GO:0005667
nuclear membrane	Gene Ontology	GO:0031965	16	120	0.00552877	0.0785843	PRICKLE1|AKAP6|SMOX|CUEDC2|NUP98|GRK5|EPHA3|RANGAP1|ZBED1|EPC1|NUP107|NOC4L|APEH|ANKRD17|DISP3|CDH5	http://amigo.geneontology.org/amigo/term/GO:0031965
protein domain specific binding	Gene Ontology	GO:0019904	16	120	0.00552877	0.0785843	ARFIP1|ARFIP2|TRPS1|PKD1|YWHAQ|RAB6A|TOP1|MAP3K5|ETS2|INSC|HIF1A|IKZF5|MYO7A|TRIM9|ANGEL1|GUSB	http://amigo.geneontology.org/amigo/term/GO:0019904
regulation of neuron projection development	Gene Ontology	GO:0010975	6	23	0.00565112	0.0796808	SLC39A12|SNAP25|GRID2|NRCAM|ACAP3|AKT1	http://amigo.geneontology.org/amigo/term/GO:0010975
dendrite morphogenesis	Gene Ontology	GO:0048813	6	23	0.00565112	0.0796808	ITGB1|SDC2|FYN|DVL1|DCX|DSCAM	http://amigo.geneontology.org/amigo/term/GO:0048813
ion channel binding	Gene Ontology	GO:0044325	11	68	0.00575569	0.0808319	LRRC38|AKAP6|PKD1|FYN|YES1|ITPR2|GPD1L|SCN4B|CDH5|RIMS2|CAV1	http://amigo.geneontology.org/amigo/term/GO:0044325
ciliary basal body	Gene Ontology	GO:0036064	14	99	0.00579777	0.0810997	TTLL5|FAM161A|IFT140|RP2|DLG5|PCM1|CEP131|TTLL9|TTC8|AKT1|TAPT1|ERC1|RPGRIP1L|OFD1	http://amigo.geneontology.org/amigo/term/GO:0036064
positive regulation of neuron differentiation	Gene Ontology	GO:0045666	9	49	0.00589617	0.0816628	NCOA1|TCF3|ECT2|SPAG9|TCF7L2|MMD|ZEB1|BRINP1|BMP2	http://amigo.geneontology.org/amigo/term/GO:0045666
mRNA 3'-UTR binding	Gene Ontology	GO:0003730	9	49	0.00589617	0.0816628	LARP1|RNPS1|RBFOX1|PABPC1|CPEB2|STK3|RBMS1|UTP23|RBMS3	http://amigo.geneontology.org/amigo/term/GO:0003730
negative regulation of transcription by RNA polymerase II	Gene Ontology	GO:0000122	48	520	0.00594454	0.0816628	MCPH1|TGFB1|FOXK1|ZFPM2|TBX20|JAZF1|MOSPD1|CBX8|IKZF5|FOXP2|SOX6|CAV1|MAD2L2|NR6A1|WWC3|GATA2|DNAJB5|AHR2|ETS2|NFKB1|TBX15|TBX19|DNMT3A|TCF3|DNAJA3|DAB2IP|RXRA|LDB2|PPARD|AR|SATB2|BBX|BRMS1L|MDM2|EP300|ZEB1|PRDM16|PER3|TRPS1|BMP2|HSF1|NOTCH1|TCF7L2|EPC1|PRDM5|MAF|GATAD2B|ZBTB20	http://amigo.geneontology.org/amigo/term/GO:0000122
repressing transcription factor binding	Gene Ontology	GO:0070491	8	40	0.00595385	0.0816628	NR3C2|NR6A1|TCF3|ESRRB|PRDM5|AR|EIF4E|HDAC4	http://amigo.geneontology.org/amigo/term/GO:0070491
actin cytoskeleton reorganization	Gene Ontology	GO:0031532	8	40	0.00595385	0.0816628	FARP2|GAB1|SIPA1L1|INSRR|EPS8|PARVB|ATP2C1|CDC42BPA	http://amigo.geneontology.org/amigo/term/GO:0031532
transmembrane receptor protein tyrosine kinase signaling pathway	Gene Ontology	GO:0007169	13	89	0.00606478	0.0817496	ERBB2|PDGFRA|FYN|EPHA5|EPHA4|EPHA3|MET|STAP1|KDR|INSRR|YES1|TIE1|ROR1	http://amigo.geneontology.org/amigo/term/GO:0007169
cardiac epithelial to mesenchymal transition	Gene Ontology	GO:0060317	5	16	0.00607614	0.0817496	FBLN2|TGFB2|CDH5|BMP2|TGFBR2	http://amigo.geneontology.org/amigo/term/GO:0060317
calmodulin-dependent protein kinase activity	Gene Ontology	GO:0004683	5	16	0.00607614	0.0817496	MKNK2|CAMK2D|MAPKAPK3|MYLK3|CAMKV	http://amigo.geneontology.org/amigo/term/GO:0004683
microtubule plus-end	Gene Ontology	GO:0035371	5	16	0.00607614	0.0817496	CKAP5|CLIP1|SKAP1|MAPRE3|MAPRE2	http://amigo.geneontology.org/amigo/term/GO:0035371
membrane protein ectodomain proteolysis	Gene Ontology	GO:0006509	5	16	0.00607614	0.0817496	ADAM19|BACE2|NCSTN|DAG1|PSEN2	http://amigo.geneontology.org/amigo/term/GO:0006509
positive regulation of kinase activity	Gene Ontology	GO:0033674	10	59	0.0062365	0.0829572	ERBB2|PDGFRA|EPHA5|EPHA4|EPHA3|MET|KDR|INSRR|TIE1|ROR1	http://amigo.geneontology.org/amigo/term/GO:0033674
cellular calcium ion homeostasis	Gene Ontology	GO:0006874	10	59	0.0062365	0.0829572	STIM1|PRKCB|TGFB1|TMCO1|ATP13A2|VAPB|CD40|TRPM8|ATP2C1|CDH5	http://amigo.geneontology.org/amigo/term/GO:0006874
cellular response to tumor necrosis factor	Gene Ontology	GO:0071356	10	59	0.0062365	0.0829572	ASAH1|DAB2IP|CD40|RORA|RIPK1|AKT1|ADAMTS12|NFKB1|DCSTAMP|HAS2	http://amigo.geneontology.org/amigo/term/GO:0071356
positive regulation of NIK/NF-kappaB signaling	Gene Ontology	GO:1901224	7	32	0.00652804	0.0861848	NR3C2|EDA|MYD88|NFAT5|TLR3|PDCD4|EP300	http://amigo.geneontology.org/amigo/term/GO:1901224
anion transmembrane transport	Gene Ontology	GO:0098656	7	32	0.00652804	0.0861848	SLC4A10|SLC9A3|SLC13A1|SLC9A9|SLC4A5|SLC4A4|SLC4A7	http://amigo.geneontology.org/amigo/term/GO:0098656
lung development	Gene Ontology	GO:0030324	9	50	0.00660781	0.0869124	TGFBR2|TGFB2|CCBE1|ZFPM2|ADAMTS2|PDGFRA|NOTCH1|EP300|ALDH1A2	http://amigo.geneontology.org/amigo/term/GO:0030324
cell-cell junction assembly	Gene Ontology	GO:0007043	6	24	0.00672354	0.0877796	CDH11|HEG1|ARVCF|CDH8|CDH5|CDH7	http://amigo.geneontology.org/amigo/term/GO:0007043
endochondral ossification	Gene Ontology	GO:0001958	6	24	0.00672354	0.0877796	INPPL1|GNAS|COL13A1|MEF2D|NAB1|ALPL	http://amigo.geneontology.org/amigo/term/GO:0001958
regulation of actin cytoskeleton organization	Gene Ontology	GO:0032956	8	41	0.00676188	0.0879543	ARHGAP40|EPHA5|EPHA3|BST1|GPM6B|ARHGAP28|RHOF|ARHGAP18	http://amigo.geneontology.org/amigo/term/GO:0032956
inorganic anion exchanger activity	Gene Ontology	GO:0005452	4	10	0.00705606	0.0897928	SLC4A5|SLC4A10|SLC4A7|SLC4A4	http://amigo.geneontology.org/amigo/term/GO:0005452
regulation of epithelial to mesenchymal transition	Gene Ontology	GO:0010717	4	10	0.00705606	0.0897928	TIAM1|PHLDB2|EPHA3|DAG1	http://amigo.geneontology.org/amigo/term/GO:0010717
microtubule minus-end binding	Gene Ontology	GO:0051011	4	10	0.00705606	0.0897928	TUBGCP2|CAMSAP1|MACF1|TUBGCP5	http://amigo.geneontology.org/amigo/term/GO:0051011
zinc ion transmembrane transport	Gene Ontology	GO:0071577	4	10	0.00705606	0.0897928	SLC39A13|SLC39A11|SLC30A8|SLC30A3	http://amigo.geneontology.org/amigo/term/GO:0071577
cardiac muscle cell proliferation	Gene Ontology	GO:0060038	4	10	0.00705606	0.0897928	TGFB2|TENM4|NOTCH1|RXRA	http://amigo.geneontology.org/amigo/term/GO:0060038
eukaryotic translation initiation factor 3 complex	Gene Ontology	GO:0005852	4	10	0.00705606	0.0897928	EIF3H|EIF3B|ABCE1|EIF3E	http://amigo.geneontology.org/amigo/term/GO:0005852
neuron projection	Gene Ontology	GO:0043005	22	193	0.00708227	0.0898022	PCSK2|EPHA5|EPHA4|EPHA3|CPEB2|ADCYAP1|TENM4|GABBR2|ADCYAP1R1|SLC30A3|ATP13A2|CACNA1G|RELN|DCX|LIMK1|CAMK2D|STK3|GABRB2|PTPRF|GRIN2A|NPBWR2|BAIAP2	http://amigo.geneontology.org/amigo/term/GO:0043005
glycosaminoglycan binding	Gene Ontology	GO:0005539	5	17	0.00749367	0.0930733	TGFBR2|EGFLAM|SPOCK3|VIT|SGSH	http://amigo.geneontology.org/amigo/term/GO:0005539
embryonic pattern specification	Gene Ontology	GO:0009880	5	17	0.00749367	0.0930733	PGAP1|BMP7|EFNB1|MEIS2|SATB2	http://amigo.geneontology.org/amigo/term/GO:0009880
positive regulation of interferon-beta production	Gene Ontology	GO:0032728	5	17	0.00749367	0.0930733	POLR3F|TLR3|IFIH1|POLR3B|ZBTB20	http://amigo.geneontology.org/amigo/term/GO:0032728
protein tyrosine kinase binding	Gene Ontology	GO:1990782	5	17	0.00749367	0.0930733	ITGB1|DSCAM|BANK1|EPHA4|CDH5	http://amigo.geneontology.org/amigo/term/GO:1990782
negative regulation of protein ubiquitination	Gene Ontology	GO:0031397	7	33	0.00752508	0.0930733	AKT1|CHP1|FYN|GCLC|PINX1|KIAA1024|CAV1	http://amigo.geneontology.org/amigo/term/GO:0031397
calcium ion transport	Gene Ontology	GO:0006816	7	33	0.00752508	0.0930733	PRKCB|PSEN2|CACNA1B|CDH23|PPP3CA|CYSLTR1|CAV1	http://amigo.geneontology.org/amigo/term/GO:0006816
endomembrane system	Gene Ontology	GO:0012505	11	71	0.00762067	0.0939261	RAB31|STX10|WLS|RAB6A|STX7|POGLUT1|RAB22A|AGPAT5|STX16|CLPTM1L|RAB14	http://amigo.geneontology.org/amigo/term/GO:0012505
negative regulation of protein binding	Gene Ontology	GO:0032091	8	42	0.00765009	0.0939601	SORL1|WFIKKN2|TFIP11|AKT1|CTSZ|DVL1|USP33|CAV1	http://amigo.geneontology.org/amigo/term/GO:0032091
negative regulation of gene expression	Gene Ontology	GO:0010629	13	92	0.00772152	0.0945082	INPPL1|TBX20|FYN|HIF1A|MIF|AKT1|SLIT3|RBMS3|ITGB8|TIPARP|GATA5|KDR|YAP1	http://amigo.geneontology.org/amigo/term/GO:0010629
cytoplasmic vesicle	Gene Ontology	GO:0031410	16	125	0.00778949	0.0945084	ITGB1|RP2|ADD2|AXIN1|CADPS2|CD164|TMEM123|NOTCH1|MX1|RUSC2|CTSZ|EMP2|CAV2|RHOF|HAS2|CAV1	http://amigo.geneontology.org/amigo/term/GO:0031410
DNA-binding transcription activator activity, RNA polymerase II-specific	Gene Ontology	GO:0001228	32	319	0.00786336	0.0945084	HSF1|HSF3|TBX20|HIF1A|ELF1|MAFB|MEOX1|LHX3|NR6A1|MEIS2|KLF6|TBX15|TBX19|ZBED1|SHOX|MEF2D|PARP1|MLXIP|SATB2|NFKB1|GMEB2|PATZ1|MDM2|GATA2|ARID3A|NFAT5|TBPL1|NOTCH1|TCF7L2|AR|MAF|POU2F1	http://amigo.geneontology.org/amigo/term/GO:0001228
transcription initiation from RNA polymerase II promoter	Gene Ontology	GO:0006367	6	25	0.00793603	0.0945084	TAF6|GTF2E2|TAF4|TAF2|GTF2F2|MED16	http://amigo.geneontology.org/amigo/term/GO:0006367
face morphogenesis	Gene Ontology	GO:0060325	6	25	0.00793603	0.0945084	TGFB1|PDGFRA|TGFBR2|TIPARP|PLEKHA1|EP300	http://amigo.geneontology.org/amigo/term/GO:0060325
synapse assembly	Gene Ontology	GO:0007416	6	25	0.00793603	0.0945084	SDK1|SDK2|ADD2|ADGRL3|DSCAM|DSCAML1	http://amigo.geneontology.org/amigo/term/GO:0007416
sprouting angiogenesis	Gene Ontology	GO:0002040	6	25	0.00793603	0.0945084	RSPO3|RECK|NOTCH1|VEGFC|ANGPT1|RNF213	http://amigo.geneontology.org/amigo/term/GO:0002040
negative regulation of extrinsic apoptotic signaling pathway	Gene Ontology	GO:2001237	6	25	0.00793603	0.0945084	GCLC|ITGAV|AR|PHIP|PAK5|YAP1	http://amigo.geneontology.org/amigo/term/GO:2001237
transforming growth factor beta receptor signaling pathway	Gene Ontology	GO:0007179	9	52	0.00822684	0.0973141	TGFB1|TGFB2|ITGB5|WFIKKN2|TGFBR2|USP15|ZMIZ1|CDH5|FUT8	http://amigo.geneontology.org/amigo/term/GO:0007179
cell-matrix adhesion	Gene Ontology	GO:0007160	9	52	0.00822684	0.0973141	ITGB1|EDA|ITGB5|ADAMTS12|ITGB8|ITGAV|TIAM1|COL13A1|EMP2	http://amigo.geneontology.org/amigo/term/GO:0007160
angiogenesis	Gene Ontology	GO:0001525	16	126	0.00831987	0.0979591	PLCD3|ANGPT1|VASH1|PROK2|NRCAM|NRXN3|ITGAV|GAB1|SETD2|HS6ST1|RORA|VEGFC|HIF1A|TIE1|EGF|CAV1	http://amigo.geneontology.org/amigo/term/GO:0001525
integrin binding	Gene Ontology	GO:0005178	11	72	0.00833694	0.0979591	ITGB1|LAMA3|ITGB5|ITGB8|ITGAV|PTPRZ1|EMP2|TSPAN4|LAMB1|FBN1|KDR	http://amigo.geneontology.org/amigo/term/GO:0005178
presynapse	Gene Ontology	GO:0098793	10	62	0.0084146	0.0984202	C1QL1|CACNA1B|TBC1D24|SLC2A1|MX1|DVL1|PDZD11|SYNJ2|DENND1A|TSPOAP1	http://amigo.geneontology.org/amigo/term/GO:0098793
voluntary musculoskeletal movement	Gene Ontology	GO:0050882	3	5	0.00874588	0.0984202	VTI1A|ITPR1|MTOR	http://amigo.geneontology.org/amigo/term/GO:0050882
eukaryotic translation initiation factor 4F complex	Gene Ontology	GO:0016281	3	5	0.00874588	0.0984202	EIF4G3|EIF4E|EIF4E3	http://amigo.geneontology.org/amigo/term/GO:0016281
regulation of kinase activity	Gene Ontology	GO:0043549	3	5	0.00874588	0.0984202	MCPH1|LDB2|AKAP11	http://amigo.geneontology.org/amigo/term/GO:0043549
negative regulation of macrophage chemotaxis	Gene Ontology	GO:0010760	3	5	0.00874588	0.0984202	STAP1|C5|MIF	http://amigo.geneontology.org/amigo/term/GO:0010760
negative regulation of peptidyl-cysteine S-nitrosylation	Gene Ontology	GO:1902083	3	5	0.00874588	0.0984202	OXR1|DMD|TBC1D24	http://amigo.geneontology.org/amigo/term/GO:1902083
luteinization	Gene Ontology	GO:0001553	3	5	0.00874588	0.0984202	PDGFRA|PLEKHA1|NR5A1	http://amigo.geneontology.org/amigo/term/GO:0001553
store-operated calcium entry	Gene Ontology	GO:0002115	3	5	0.00874588	0.0984202	STIM1|ORAI1|SRL	http://amigo.geneontology.org/amigo/term/GO:0002115
peptide cross-linking via chondroitin 4-sulfate glycosaminoglycan	Gene Ontology	GO:0019800	3	5	0.00874588	0.0984202	EGFLAM|NDNF|SPOCK3	http://amigo.geneontology.org/amigo/term/GO:0019800
heart process	Gene Ontology	GO:0003015	3	5	0.00874588	0.0984202	FYN|PPCS|YAP1	http://amigo.geneontology.org/amigo/term/GO:0003015
zinc ion import across plasma membrane	Gene Ontology	GO:0071578	3	5	0.00874588	0.0984202	SLC39A12|SLC39A8|SLC39A14	http://amigo.geneontology.org/amigo/term/GO:0071578
cellular response to follicle-stimulating hormone stimulus	Gene Ontology	GO:0071372	3	5	0.00874588	0.0984202	EPHA5|NOTCH1|FSHR	http://amigo.geneontology.org/amigo/term/GO:0071372
negative regulation of interleukin-17 production	Gene Ontology	GO:0032700	3	5	0.00874588	0.0984202	TGFB1|NCKAP1L|IL12B	http://amigo.geneontology.org/amigo/term/GO:0032700
endodermal cell differentiation	Gene Ontology	GO:0035987	5	18	0.00912599	0.0984202	LAMB1|SETD2|LAMA3|ITGB5|ITGAV	http://amigo.geneontology.org/amigo/term/GO:0035987
extrinsic apoptotic signaling pathway	Gene Ontology	GO:0097191	5	18	0.00912599	0.0984202	RIPK1|TLR3|TGFB2|TNFRSF1B|WWOX	http://amigo.geneontology.org/amigo/term/GO:0097191
barbed-end actin filament capping	Gene Ontology	GO:0051016	5	18	0.00912599	0.0984202	GSN|ADD3|ADD2|EPS8|VILL	http://amigo.geneontology.org/amigo/term/GO:0051016
cellular response to gamma radiation	Gene Ontology	GO:0071480	5	18	0.00912599	0.0984202	WRN|HSF1|MDM2|YAP1|ZMPSTE24	http://amigo.geneontology.org/amigo/term/GO:0071480
embryonic cranial skeleton morphogenesis	Gene Ontology	GO:0048701	5	18	0.00912599	0.0984202	PDGFRA|IFT140|TBX15|SETD2|GNAS	http://amigo.geneontology.org/amigo/term/GO:0048701
positive regulation of protein kinase activity	Gene Ontology	GO:0045860	5	18	0.00912599	0.0984202	VEGFC|MMD|CENPE|RELN|ADCYAP1	http://amigo.geneontology.org/amigo/term/GO:0045860
positive regulation of cytosolic calcium ion concentration	Gene Ontology	GO:0007204	9	53	0.00914138	0.0984202	C3AR1|CALCR|PTGER2|TRPC6|CCR5|ADCYAP1|GLP1R|PTGDR|TACR1	http://amigo.geneontology.org/amigo/term/GO:0007204
ventricular cardiac muscle tissue morphogenesis	Gene Ontology	GO:0055010	4	11	0.00918589	0.0984202	TGFB1|MYBPC3|RXRA|MYL2	http://amigo.geneontology.org/amigo/term/GO:0055010
cell migration involved in sprouting angiogenesis	Gene Ontology	GO:0002042	4	11	0.00918589	0.0984202	ROBO1|ITGB1|GPLD1|AKT1	http://amigo.geneontology.org/amigo/term/GO:0002042
regulation of focal adhesion assembly	Gene Ontology	GO:0051893	4	11	0.00918589	0.0984202	WDPCP|MACF1|EPHA3|GPM6B	http://amigo.geneontology.org/amigo/term/GO:0051893
regulation of protein secretion	Gene Ontology	GO:0050708	4	11	0.00918589	0.0984202	TGFB1|ARFIP1|DNAJC1|STXBP5L	http://amigo.geneontology.org/amigo/term/GO:0050708
Ras guanyl-nucleotide exchange factor activity	Gene Ontology	GO:0005088	4	11	0.00918589	0.0984202	RAPGEF4|RASGRP3|EGF|RASGEF1B	http://amigo.geneontology.org/amigo/term/GO:0005088
morphogenesis of an epithelial sheet	Gene Ontology	GO:0002011	4	11	0.00918589	0.0984202	LAMA1|JAG1|ARHGAP12|DAG1	http://amigo.geneontology.org/amigo/term/GO:0002011
interstitial matrix	Gene Ontology	GO:0005614	4	11	0.00918589	0.0984202	EGFLAM|COL14A1|VIT|TNC	http://amigo.geneontology.org/amigo/term/GO:0005614
pathway-restricted SMAD protein phosphorylation	Gene Ontology	GO:0060389	4	11	0.00918589	0.0984202	TGFB1|TGFB2|BMP2|USP15	http://amigo.geneontology.org/amigo/term/GO:0060389
positive regulation of endothelial cell apoptotic process	Gene Ontology	GO:2000353	4	11	0.00918589	0.0984202	ANO6|PDCD4|PLCG1|CD40	http://amigo.geneontology.org/amigo/term/GO:2000353
neuron projection development	Gene Ontology	GO:0031175	10	63	0.00925711	0.0988828	LRP12|CAMSAP1|OPHN1|VAPA|GPM6B|HERC1|CNTN1|ADCYAP1|FSHR|LAMB1	http://amigo.geneontology.org/amigo/term/GO:0031175
positive regulation of T cell proliferation	Gene Ontology	GO:0042102	6	26	0.00929807	0.0990203	DNAJA3|EFNB1|CD80|CARD11|NCKAP1L|SASH3	http://amigo.geneontology.org/amigo/term/GO:0042102
metalloendopeptidase activity	Gene Ontology	GO:0004222	12	84	0.00951825	0.100756	ASTL|ADAM23|ADAMTS3|ADAMTS2|THSD4|ATP23|ADAMTS12|ECE1|ADAM22|ADAM19|ADAMTS18|ZMPSTE24	http://amigo.geneontology.org/amigo/term/GO:0004222
stress fiber	Gene Ontology	GO:0001725	8	44	0.00968593	0.102224	MYH10|PDLIM5|NEBL|PDLIM3|MYLK|ABLIM3|SYNPO2|FLNB	http://amigo.geneontology.org/amigo/term/GO:0001725
DNA binding	Gene Ontology	GO:0003677	38	403	0.00990603	0.104235	HSF1|IFIH1|HP1BP3|MSL3|HSF3|HIF1A|POLR3B|ZFAND3|THAP12|GTF2E2|NCOA1|ZHX3|DNAJB6|PRIM2|POLE2|POU2F1|NR3C2|ASH1L|DNMT3A|TFEC|TSHZ3|PARP1|BBX|RBFOX3|THAP5|TAF6|TAF4|TBL1X|SOS2|GTF2F2|ARID1B|ALB|H2AFZ|RAD52|KAT6B|HIVEP3|ILF3|ILF2	http://amigo.geneontology.org/amigo/term/GO:0003677
skeletal system development	Gene Ontology	GO:0001501	9	54	0.0101307	0.106282	ASH1L|TRPS1|NCAN|WFIKKN2|FBN1|COL5A2|COL13A1|HDAC4|HAPLN2	http://amigo.geneontology.org/amigo/term/GO:0001501
transcription, DNA-templated	Gene Ontology	GO:0006351	10	64	0.0101626	0.1063	NCOA1|TCF3|SLC39A8|POLR3E|POLR3B|ABLIM3|TCEANC|GATA2|AR|ILF2	http://amigo.geneontology.org/amigo/term/GO:0006351
heparin binding	Gene Ontology	GO:0008201	11	75	0.0108015	0.110661	RSPO3|RSPO2|APOB|HSD17B12|NDNF|FBN1|COL5A1|COL13A1|SLIT3|IMPG2|NELL2	http://amigo.geneontology.org/amigo/term/GO:0008201
histone H4 acetylation	Gene Ontology	GO:0043967	6	27	0.010819	0.110661	NCOA1|MSL3|EPC1|KAT6B|NOC4L|EP300	http://amigo.geneontology.org/amigo/term/GO:0043967
skin development	Gene Ontology	GO:0043588	6	27	0.010819	0.110661	EDA|GNAS|PKD1|ADAMTS2|COL5A2|COL5A1	http://amigo.geneontology.org/amigo/term/GO:0043588
negative regulation of protein catabolic process	Gene Ontology	GO:0042177	6	27	0.010819	0.110661	MAD2L2|MAD2L1|BANP|FYN|GRIN2A|MYCBP2	http://amigo.geneontology.org/amigo/term/GO:0042177
ephrin receptor signaling pathway	Gene Ontology	GO:0048013	6	27	0.010819	0.110661	EFNB1|EPHA5|EPHA4|EPHA3|CHN1|SIPA1L1	http://amigo.geneontology.org/amigo/term/GO:0048013
B cell receptor signaling pathway	Gene Ontology	GO:0050853	6	27	0.010819	0.110661	CD38|NCKAP1L|CARD11|PRKCB|PLCG2|PLEKHA1	http://amigo.geneontology.org/amigo/term/GO:0050853
positive regulation of neuron projection development	Gene Ontology	GO:0010976	8	45	0.010843	0.110661	EPHA3|ZNF804A|FYN|NDNF|DVL1|EP300|FBXO38|ROR1	http://amigo.geneontology.org/amigo/term/GO:0010976
regulation of catalytic activity	Gene Ontology	GO:0050790	8	45	0.010843	0.110661	DNAJA3|GRPEL2|PRKAG1|PRKAG2|PARP1|HIF1A|BMP2K|CBX8	http://amigo.geneontology.org/amigo/term/GO:0050790
extracellular region	Gene Ontology	GO:0005576	24	226	0.0108797	0.110661	TGFB2|HSD11B1L|BMPER|ADCYAP1|HTRA1|SORL1|FNDC5|AVR2|IL4I1|DRAXIN|TECTB|IL17B|CHRDL1|GPC1|GPC5|RSPO3|RSPO2|EMILIN2|PROK2|COL14A1|C1QTNF7|EGFL7|TUB|RNLS	http://amigo.geneontology.org/amigo/term/GO:0005576
regulation of G protein-coupled receptor signaling pathway	Gene Ontology	GO:0008277	5	19	0.0109876	0.110661	PLCB1|TUB|USP33|PLCE1|ADCYAP1	http://amigo.geneontology.org/amigo/term/GO:0008277
mRNA 5'-UTR binding	Gene Ontology	GO:0048027	5	19	0.0109876	0.110661	MYH10|LARP1|DHX36|UTP23|LARP6	http://amigo.geneontology.org/amigo/term/GO:0048027
positive regulation of viral genome replication	Gene Ontology	GO:0045070	5	19	0.0109876	0.110661	LARP1|PPIH|SRPK2|VAPB|NOTCH1	http://amigo.geneontology.org/amigo/term/GO:0045070
multicellular organism growth	Gene Ontology	GO:0035264	10	65	0.0111339	0.111451	SLC4A10|TNKS2|GNAS|TTC8|RBBP6|AR|MTOR|PLEKHA1|EP300|ZMPSTE24	http://amigo.geneontology.org/amigo/term/GO:0035264
nuclear receptor activity	Gene Ontology	GO:0004879	7	36	0.0111908	0.111451	NR6A1|RXRA|RORA|AHR2|PPARD|AR|NR5A1	http://amigo.geneontology.org/amigo/term/GO:0004879
collagen fibril organization	Gene Ontology	GO:0030199	7	36	0.0111908	0.111451	CDH11|TGFB2|ADAMTS2|COL5A2|COL13A1|COL5A1|SERPINH1	http://amigo.geneontology.org/amigo/term/GO:0030199
nuclear body	Gene Ontology	GO:0016604	20	178	0.0113319	0.111785	RP2|BANP|ECT2|NUP98|MKNK2|ALKBH8|EPB41|PARP1|EPC1|PRDM5|DBF4|STK35|FANCD2|USP28|TELO2|MDM2|UBXN7|ZBTB20|LPAR4|MED7	http://amigo.geneontology.org/amigo/term/GO:0016604
core promoter sequence-specific DNA binding	Gene Ontology	GO:0001046	4	12	0.0116941	0.111785	HSF1|HSF3|DNMT3A|AHR2	http://amigo.geneontology.org/amigo/term/GO:0001046
RNA 7-methylguanosine cap binding	Gene Ontology	GO:0000340	4	12	0.0116941	0.111785	EIF4E|LARP1|EIF4E3|CYFIP2	http://amigo.geneontology.org/amigo/term/GO:0000340
protein homotrimerization	Gene Ontology	GO:0070207	4	12	0.0116941	0.111785	HSF1|HSF3|STEAP4|MIF	http://amigo.geneontology.org/amigo/term/GO:0070207
positive regulation of brown fat cell differentiation	Gene Ontology	GO:0090336	4	12	0.0116941	0.111785	PRDM16|FNDC5|SOX13|BMP7	http://amigo.geneontology.org/amigo/term/GO:0090336
signal transduction by protein phosphorylation	Gene Ontology	GO:0023014	4	12	0.0116941	0.111785	PAK5|TGFB2|MAP4K4|PAK3	http://amigo.geneontology.org/amigo/term/GO:0023014
positive regulation of interleukin-12 production	Gene Ontology	GO:0032735	4	12	0.0116941	0.111785	TLR3|CD40|IL12B|PLCB1	http://amigo.geneontology.org/amigo/term/GO:0032735
TORC2 complex	Gene Ontology	GO:0031932	4	12	0.0116941	0.111785	TELO2|PRR5L|MTOR|PRR5	http://amigo.geneontology.org/amigo/term/GO:0031932
voltage-gated potassium channel activity	Gene Ontology	GO:0005249	8	46	0.0120991	0.111785	LRRC38|SNAP25|KCNQ4|KCNQ3|KCNH5|KCNB2|KCNG2|KCNV1	http://amigo.geneontology.org/amigo/term/GO:0005249
intracellular protein transport	Gene Ontology	GO:0006886	22	204	0.0123256	0.111785	SCFD1|SCFD2|SNX8|RAB6A|COPA|AP2B1|TBC1D8|TBC1D9|RAB31|STX10|TBC1D4|RAB22A|RAB14|RIMS2|ARFIP1|ARFIP2|WLS|COG3|STX7|KIF13A|STX16|MYO7A	http://amigo.geneontology.org/amigo/term/GO:0006886
SH3 domain binding	Gene Ontology	GO:0017124	9	56	0.0123483	0.111785	CBLB|EVL|AFAP1L1|UVRAG|DAB2IP|LANCL1|SYNJ2|ADAM19|DENND1A	http://amigo.geneontology.org/amigo/term/GO:0017124
phosphoprotein binding	Gene Ontology	GO:0051219	6	28	0.0125078	0.111785	EPB41|DPYS|TOX3|MTOR|ARR3|MID1	http://amigo.geneontology.org/amigo/term/GO:0051219
GPI-linked ephrin receptor activity	Gene Ontology	GO:0005004	3	6	0.012558	0.111785	EPHA5|EPHA4|EPHA3	http://amigo.geneontology.org/amigo/term/GO:0005004
positive regulation of vascular endothelial growth factor signaling pathway	Gene Ontology	GO:1900748	3	6	0.012558	0.111785	ROBO1|ADAMTS3|CCBE1	http://amigo.geneontology.org/amigo/term/GO:1900748
positive regulation of mitochondrial calcium ion concentration	Gene Ontology	GO:0051561	3	6	0.012558	0.111785	MCU|MICU2|RAP1GDS1	http://amigo.geneontology.org/amigo/term/GO:0051561
calcium channel inhibitor activity	Gene Ontology	GO:0019855	3	6	0.012558	0.111785	ITPR1|MCUB|PACSIN3	http://amigo.geneontology.org/amigo/term/GO:0019855
response to organic cyclic compound	Gene Ontology	GO:0014070	3	6	0.012558	0.111785	TRPA1|SLC7A11|AHR2	http://amigo.geneontology.org/amigo/term/GO:0014070
estrogen metabolic process	Gene Ontology	GO:0008210	3	6	0.012558	0.111785	PDGFRA|TIPARP|PLEKHA1	http://amigo.geneontology.org/amigo/term/GO:0008210
positive regulation of synapse maturation	Gene Ontology	GO:0090129	3	6	0.012558	0.111785	DAB2IP|RELN|CDC20	http://amigo.geneontology.org/amigo/term/GO:0090129
glycosaminoglycan biosynthetic process	Gene Ontology	GO:0006024	3	6	0.012558	0.111785	EXT2|EXT1|XYLT1	http://amigo.geneontology.org/amigo/term/GO:0006024
positive regulation of protein processing	Gene Ontology	GO:0010954	3	6	0.012558	0.111785	SPON1|ASTL|CCBE1	http://amigo.geneontology.org/amigo/term/GO:0010954
multivesicular body membrane	Gene Ontology	GO:0032585	3	6	0.012558	0.111785	SORL1|HMP19|LAPTM4B	http://amigo.geneontology.org/amigo/term/GO:0032585
purine ribonucleoside salvage	Gene Ontology	GO:0006166	3	6	0.012558	0.111785	HPRT1|PRTFDC1|ADK	http://amigo.geneontology.org/amigo/term/GO:0006166
regulation of macrophage activation	Gene Ontology	GO:0043030	3	6	0.012558	0.111785	SLC7A2|RORA|SNCA	http://amigo.geneontology.org/amigo/term/GO:0043030
positive regulation of interleukin-17 production	Gene Ontology	GO:0032740	3	6	0.012558	0.111785	TGFB1|MYD88|IL12B	http://amigo.geneontology.org/amigo/term/GO:0032740
blood vessel maturation	Gene Ontology	GO:0001955	3	6	0.012558	0.111785	ANKRD17|CDH5|RECK	http://amigo.geneontology.org/amigo/term/GO:0001955
negative regulation of chemokine-mediated signaling pathway	Gene Ontology	GO:0070100	3	6	0.012558	0.111785	ROBO1|PADI2|SLIT3	http://amigo.geneontology.org/amigo/term/GO:0070100
pericardium morphogenesis	Gene Ontology	GO:0003344	3	6	0.012558	0.111785	BMP7|TBX20|NOTCH1	http://amigo.geneontology.org/amigo/term/GO:0003344
pericardium development	Gene Ontology	GO:0060039	3	6	0.012558	0.111785	RPGRIP1L|SETD2|BMP2	http://amigo.geneontology.org/amigo/term/GO:0060039
manganese ion transmembrane transporter activity	Gene Ontology	GO:0005384	3	6	0.012558	0.111785	SLC39A8|SLC11A2|SLC39A14	http://amigo.geneontology.org/amigo/term/GO:0005384
dopamine biosynthetic process	Gene Ontology	GO:0042416	3	6	0.012558	0.111785	TGFB2|GPR37|SNCA	http://amigo.geneontology.org/amigo/term/GO:0042416
regulation of glycolytic process	Gene Ontology	GO:0006110	3	6	0.012558	0.111785	PRKAG2|EP300|HIF1A	http://amigo.geneontology.org/amigo/term/GO:0006110
somatodendritic compartment	Gene Ontology	GO:0036477	3	6	0.012558	0.111785	SNAP25|TMEM108|CACNG3	http://amigo.geneontology.org/amigo/term/GO:0036477
regulation of protein processing	Gene Ontology	GO:0070613	3	6	0.012558	0.111785	RPS6KA2|LDLRAD3|INPP5B	http://amigo.geneontology.org/amigo/term/GO:0070613
centriolar subdistal appendage	Gene Ontology	GO:0120103	3	6	0.012558	0.111785	CEP128|NIN|CEP170	http://amigo.geneontology.org/amigo/term/GO:0120103
negative regulation of T cell activation	Gene Ontology	GO:0050868	3	6	0.012558	0.111785	PAG1|FGL1|SYNE1	http://amigo.geneontology.org/amigo/term/GO:0050868
microfibril	Gene Ontology	GO:0001527	3	6	0.012558	0.111785	THSD4|LTBP1|FBN1	http://amigo.geneontology.org/amigo/term/GO:0001527
error-prone translesion synthesis	Gene Ontology	GO:0042276	3	6	0.012558	0.111785	MAD2L2|POLE2|POLH	http://amigo.geneontology.org/amigo/term/GO:0042276
death receptor binding	Gene Ontology	GO:0005123	3	6	0.012558	0.111785	RIPK1|EDA|DAB2IP	http://amigo.geneontology.org/amigo/term/GO:0005123
signaling adaptor activity	Gene Ontology	GO:0035591	3	6	0.012558	0.111785	DAB2IP|EPS8|AXIN1	http://amigo.geneontology.org/amigo/term/GO:0035591
fatty acid transport	Gene Ontology	GO:0015908	3	6	0.012558	0.111785	SLC25A17|CROT|PPARD	http://amigo.geneontology.org/amigo/term/GO:0015908
tubulin binding	Gene Ontology	GO:0015631	7	37	0.012659	0.112118	TTLL5|NCALD|TTLL9|FYN|DAG1|TTLL12|UNC5C	http://amigo.geneontology.org/amigo/term/GO:0015631
positive regulation of endothelial cell proliferation	Gene Ontology	GO:0001938	7	37	0.012659	0.112118	BMP2|PRKCA|EGFL7|AKT1|VEGFC|CAV2|KDR	http://amigo.geneontology.org/amigo/term/GO:0001938
Ran GTPase binding	Gene Ontology	GO:0008536	5	20	0.0130924	0.114802	RANGAP1|XPO5|MYCBP2|IPO8|IPO11	http://amigo.geneontology.org/amigo/term/GO:0008536
positive regulation of macroautophagy	Gene Ontology	GO:0016239	5	20	0.0130924	0.114802	LARP1|RAB12|SCOC|KDR|HIF1A	http://amigo.geneontology.org/amigo/term/GO:0016239
retina layer formation	Gene Ontology	GO:0010842	5	20	0.0130924	0.114802	DSCAM|SDK2|PTPRM|DSCAML1|SDK1	http://amigo.geneontology.org/amigo/term/GO:0010842
negative regulation of angiogenesis	Gene Ontology	GO:0016525	8	47	0.0134588	0.117723	TGFB2|VASH1|DAB2IP|PDE3B|KIAA1024|SERPINF1|PTPRM|TIE1	http://amigo.geneontology.org/amigo/term/GO:0016525
microtubule-based movement	Gene Ontology	GO:0007018	9	57	0.0135837	0.118521	DNAH12|ACTR10|KIF6|DNAH8|KIF26A|KIF13A|KIF13B|DYNLRB2|KIF21A	http://amigo.geneontology.org/amigo/term/GO:0007018
early endosome	Gene Ontology	GO:0005769	17	146	0.013884	0.120545	SORL1|TMEM108|SLC11A2|RAB31|LAPTM4B|UVRAG|WLS|EPHA3|TM9SF4|STX7|CLCN4|STX10|RAB22A|CNTNAP2|NUMB|TPD52L1|RAB14	http://amigo.geneontology.org/amigo/term/GO:0005769
ubiquitin-protein transferase activity	Gene Ontology	GO:0004842	12	89	0.0139678	0.120974	HECTD2|HERC1|UBXN7|KLHL20|LNX1|FBXL2|FBXO11|HERC3|TRAF7|DDB2|TRIM45|RNF213	http://amigo.geneontology.org/amigo/term/GO:0004842
translation initiation factor activity	Gene Ontology	GO:0003743	7	38	0.0142606	0.123207	EIF3H|EIF4E3|EIF4G3|EIF3B|EIF3E|EIF2A|EIF4E	http://amigo.geneontology.org/amigo/term/GO:0003743
retina development in camera-type eye	Gene Ontology	GO:0060041	6	29	0.0143733	0.123576	MYH10|SLC4A5|BMPR1B|DCX|LPCAT1|TUB	http://amigo.geneontology.org/amigo/term/GO:0060041
skeletal muscle tissue development	Gene Ontology	GO:0007519	6	29	0.0143733	0.123576	FOXP2|TGFB2|DMD|FLNB|EP300|CAV1	http://amigo.geneontology.org/amigo/term/GO:0007519
steroid binding	Gene Ontology	GO:0005496	4	13	0.0146025	0.123735	NR3C2|AR|PAQR7|ESRRB	http://amigo.geneontology.org/amigo/term/GO:0005496
neurotransmitter secretion	Gene Ontology	GO:0007269	4	13	0.0146025	0.123735	PTPRN2|CACNA1B|DVL1|PDZD11	http://amigo.geneontology.org/amigo/term/GO:0007269
14-3-3 protein binding	Gene Ontology	GO:0071889	4	13	0.0146025	0.123735	AKT1|KIF13B|DAB2IP|FOXK1	http://amigo.geneontology.org/amigo/term/GO:0071889
telomere maintenance via telomerase	Gene Ontology	GO:0007004	4	13	0.0146025	0.123735	PINX1|GAR1|POT1|TELO2	http://amigo.geneontology.org/amigo/term/GO:0007004
calcium-dependent cysteine-type endopeptidase activity	Gene Ontology	GO:0004198	4	13	0.0146025	0.123735	CAPN7|CAPN6|CAPN15|CAPN13	http://amigo.geneontology.org/amigo/term/GO:0004198
positive regulation of peptidyl-threonine phosphorylation	Gene Ontology	GO:0010800	4	13	0.0146025	0.123735	BMP7|PRKAG2|CEMIP|EGF	http://amigo.geneontology.org/amigo/term/GO:0010800
central nervous system development	Gene Ontology	GO:0007417	9	58	0.0149082	0.124981	NCAN|NRCAM|SOX6|RELN|DHX30|GSN|ZEB1|DSCAML1|HAPLN2	http://amigo.geneontology.org/amigo/term/GO:0007417
positive regulation of proteasomal ubiquitin-dependent protein catabolic process	Gene Ontology	GO:0032436	8	48	0.0149268	0.124981	FAM122A|PRICKLE1|GCLC|AKT1|DVL1|RNF217|MDM2|ZFAND2A	http://amigo.geneontology.org/amigo/term/GO:0032436
PDZ domain binding	Gene Ontology	GO:0030165	8	48	0.0149268	0.124981	NKD1|GRID2|LNX1|SDC2|SLC9A3|DOCK4|PLEKHA1|SYNJ2	http://amigo.geneontology.org/amigo/term/GO:0030165
sarcolemma	Gene Ontology	GO:0042383	8	48	0.0149268	0.124981	ITGB1|SSPN|DMD|DAG1|SGCZ|TRIM3|CAV2|CAV1	http://amigo.geneontology.org/amigo/term/GO:0042383
regulation of multicellular organism growth	Gene Ontology	GO:0040014	5	21	0.015453	0.127271	CACNA2D2|ATRN|TNKS2|FTO|ZMPSTE24	http://amigo.geneontology.org/amigo/term/GO:0040014
axon extension	Gene Ontology	GO:0048675	5	21	0.015453	0.127271	ITGB1|SEMA5A|DVL1|DCX|ULK1	http://amigo.geneontology.org/amigo/term/GO:0048675
filamentous actin	Gene Ontology	GO:0031941	5	21	0.015453	0.127271	MYO3A|PDLIM5|CARMIL1|EHBP1|PDLIM3	http://amigo.geneontology.org/amigo/term/GO:0031941
positive regulation of cell-substrate adhesion	Gene Ontology	GO:0010811	5	21	0.015453	0.127271	HSD17B12|FBLN2|EGFLAM|VIT|NDNF	http://amigo.geneontology.org/amigo/term/GO:0010811
regulation of actin filament polymerization	Gene Ontology	GO:0030833	5	21	0.015453	0.127271	ARHGAP28|CYFIP2|ARHGAP40|ARHGAP18|PAK3	http://amigo.geneontology.org/amigo/term/GO:0030833
phosphatidylinositol-4-phosphate binding	Gene Ontology	GO:0070273	5	21	0.015453	0.127271	PLEKHA5|ARFIP1|DAB2IP|SH3PXD2B|OSBPL5	http://amigo.geneontology.org/amigo/term/GO:0070273
mRNA binding	Gene Ontology	GO:0003729	17	148	0.0155123	0.127461	COPA|XPO5|RBFOX3|RBFOX1|NUP98|EIF4G3|HDLBP|TDRD7|CELF1|EIF4ENIF1|MRPL13|MATR3|SAMD4A|CPSF6|PTBP1|SLC4A1AP|RBM8A	http://amigo.geneontology.org/amigo/term/GO:0003729
spermatogenesis	Gene Ontology	GO:0007283	15	125	0.0159998	0.13057	HSF1|INPP5B|DNMT3A|APOB|IMMP2L|PROK2|LIMK2|ADAMTS2|TDRD7|C5H11orf74|KIAA1524|AR|PLEKHA1|BRDT|PATZ1	http://amigo.geneontology.org/amigo/term/GO:0007283
cytoplasmic microtubule organization	Gene Ontology	GO:0031122	7	39	0.0160018	0.13057	CAMSAP1|CHP1|CLIP1|DVL1|VPS4B|TUBGCP2|TUBGCP5	http://amigo.geneontology.org/amigo/term/GO:0031122
adult locomotory behavior	Gene Ontology	GO:0008344	7	39	0.0160018	0.13057	ADAM22|NTSR1|BTBD9|EPS8|SNCA|FGF12|SEZ6L	http://amigo.geneontology.org/amigo/term/GO:0008344
regulation of cell migration	Gene Ontology	GO:0030334	9	59	0.0163254	0.132178	LAMA1|LAMA3|LAMA4|TMSB4X|UNC5C|PLXNA1|MACF1|LDB2|SRCIN1	http://amigo.geneontology.org/amigo/term/GO:0030334
RNA binding	Gene Ontology	GO:0003723	34	365	0.0163976	0.132178	RBM6|RPL8|PABPC1|GPATCH1|CELF1|REXO5|RBMS3|CPSF6|DHX30|ANKRD17|DHX36|PRPF6|XPO5|PPARGC1A|BICC1|HNRNPUL1|SYNJ2|PDCD4|MEX3A|RNMT|LARP4B|TDRD3|RANGAP1|SFSWAP|TFB1M|UBR5|SNRPE|MBNL3|RALY|NSUN3|RPL7L1|RBMS1|ASCC1|ZNFX1	http://amigo.geneontology.org/amigo/term/GO:0003723
cis-Golgi network	Gene Ontology	GO:0005801	6	30	0.0164239	0.132178	SCFD1|LIMK2|COG3|BCL9|GBF1|ANGEL1	http://amigo.geneontology.org/amigo/term/GO:0005801
hemopoiesis	Gene Ontology	GO:0030097	6	30	0.0164239	0.132178	TGFB2|ADD2|MKNK2|TIPARP|ANGPT1|CRIP2	http://amigo.geneontology.org/amigo/term/GO:0030097
endocytic recycling	Gene Ontology	GO:0032456	6	30	0.0164239	0.132178	RAB11FIP3|STX10|VPS53|DENND1A|VPS50|RAB14	http://amigo.geneontology.org/amigo/term/GO:0032456
roof of mouth development	Gene Ontology	GO:0060021	8	49	0.0165075	0.132247	PRDM16|PDGFRA|WFIKKN2|DHRS3|TIPARP|PLEKHA1|WDPCP|SATB2	http://amigo.geneontology.org/amigo/term/GO:0060021
early endosome membrane	Gene Ontology	GO:0031901	8	49	0.0165075	0.132247	SORL1|SNX8|SLC39A14|EPHA4|SNX19|LDLRAD4|WDR81|RAB14	http://amigo.geneontology.org/amigo/term/GO:0031901
store-operated calcium channel activity	Gene Ontology	GO:0015279	3	7	0.0171754	0.13248	ORAI1|TRPC6|TRPC5	http://amigo.geneontology.org/amigo/term/GO:0015279
Golgi to endosome transport	Gene Ontology	GO:0006895	3	7	0.0171754	0.13248	GBF1|RAB14|KLHL20	http://amigo.geneontology.org/amigo/term/GO:0006895
actomyosin	Gene Ontology	GO:0042641	3	7	0.0171754	0.13248	CDC42BPA|CDC42BPB|HDAC4	http://amigo.geneontology.org/amigo/term/GO:0042641
TORC1 complex	Gene Ontology	GO:0031931	3	7	0.0171754	0.13248	TELO2|MTOR|LARP1	http://amigo.geneontology.org/amigo/term/GO:0031931
phosphatidylinositol-4,5-bisphosphate 5-phosphatase activity	Gene Ontology	GO:0004439	3	7	0.0171754	0.13248	INPP5B|INPP5E|SYNJ2	http://amigo.geneontology.org/amigo/term/GO:0004439
positive regulation of autophagosome assembly	Gene Ontology	GO:2000786	3	7	0.0171754	0.13248	RAB3GAP2|PIP4K2A|LRSAM1	http://amigo.geneontology.org/amigo/term/GO:2000786
manganese ion transmembrane transport	Gene Ontology	GO:0071421	3	7	0.0171754	0.13248	ATP2C1|SLC11A2|SLC39A14	http://amigo.geneontology.org/amigo/term/GO:0071421
atrioventricular valve morphogenesis	Gene Ontology	GO:0003181	3	7	0.0171754	0.13248	MDM2|SLIT3|BMP2	http://amigo.geneontology.org/amigo/term/GO:0003181
regulation of microtubule polymerization	Gene Ontology	GO:0031113	3	7	0.0171754	0.13248	SLC39A12|CAMSAP1|MAPRE3	http://amigo.geneontology.org/amigo/term/GO:0031113
negative regulation of programmed cell death	Gene Ontology	GO:0043069	3	7	0.0171754	0.13248	MECOM|PLCG2|DNAJA3	http://amigo.geneontology.org/amigo/term/GO:0043069
regulation of gastrulation	Gene Ontology	GO:0010470	3	7	0.0171754	0.13248	POGLUT1|PHLDB2|DAG1	http://amigo.geneontology.org/amigo/term/GO:0010470
activation of MAPKKK activity	Gene Ontology	GO:0000185	3	7	0.0171754	0.13248	CARD11|DAB2IP|TRAF7	http://amigo.geneontology.org/amigo/term/GO:0000185
amyloid fibril formation	Gene Ontology	GO:1990000	3	7	0.0171754	0.13248	RIPK1|MDM2|GSN	http://amigo.geneontology.org/amigo/term/GO:1990000
collagen biosynthetic process	Gene Ontology	GO:0032964	3	7	0.0171754	0.13248	SERPINH1|COL5A1|ADAMTS3	http://amigo.geneontology.org/amigo/term/GO:0032964
presynaptic cytosol	Gene Ontology	GO:0099523	3	7	0.0171754	0.13248	FBXO45|CTBP2|PRKCB	http://amigo.geneontology.org/amigo/term/GO:0099523
calcium import into the mitochondrion	Gene Ontology	GO:0036444	3	7	0.0171754	0.13248	MCU|MICU2|MCUB	http://amigo.geneontology.org/amigo/term/GO:0036444
manganese ion transport	Gene Ontology	GO:0006828	3	7	0.0171754	0.13248	ATP2C1|TRPC6|TRPC5	http://amigo.geneontology.org/amigo/term/GO:0006828
peptidyl-serine phosphorylation	Gene Ontology	GO:0018105	14	115	0.017624	0.134183	RPS6KA2|ULK1|AKT1|PRKCA|PKD1|WNK1|TOP1|CAMKV|MKNK2|MTOR|PRKCB|MAPKAPK3|STK38L|SRPK2	http://amigo.geneontology.org/amigo/term/GO:0018105
Rac GTPase binding	Gene Ontology	GO:0048365	7	40	0.0178884	0.134183	NCKAP1L|CYFIP2|FMNL1|SRGAP1|SRGAP3|ELMO2|CAV1	http://amigo.geneontology.org/amigo/term/GO:0048365
proline-rich region binding	Gene Ontology	GO:0070064	4	14	0.0179296	0.134183	BAIAP2|BAIAP2L1|GAREM1|YAP1	http://amigo.geneontology.org/amigo/term/GO:0070064
viral entry into host cell	Gene Ontology	GO:0046718	4	14	0.0179296	0.134183	ACE2|XPR1|UVRAG|ITGAV	http://amigo.geneontology.org/amigo/term/GO:0046718
calcium ion import	Gene Ontology	GO:0070509	4	14	0.0179296	0.134183	GCK|ORAI1|CACNA1B|CACNA1G	http://amigo.geneontology.org/amigo/term/GO:0070509
microtubule plus-end binding	Gene Ontology	GO:0051010	4	14	0.0179296	0.134183	CLIP1|SKAP1|MAPRE3|MAPRE2	http://amigo.geneontology.org/amigo/term/GO:0051010
steroid hormone mediated signaling pathway	Gene Ontology	GO:0043401	4	14	0.0179296	0.134183	BMP7|RXRA|PAQR7|ESRRB	http://amigo.geneontology.org/amigo/term/GO:0043401
regulation of DNA replication	Gene Ontology	GO:0006275	4	14	0.0179296	0.134183	ANKRD17|SMC3|RBBP6|DSCC1	http://amigo.geneontology.org/amigo/term/GO:0006275
calcium channel complex	Gene Ontology	GO:0034704	4	14	0.0179296	0.134183	AKAP6|PKD1|MICU1|TRPC5	http://amigo.geneontology.org/amigo/term/GO:0034704
alpha-actinin binding	Gene Ontology	GO:0051393	4	14	0.0179296	0.134183	PTPRT|DAG1|MAGI1|SYNPO2	http://amigo.geneontology.org/amigo/term/GO:0051393
aorta development	Gene Ontology	GO:0035904	4	14	0.0179296	0.134183	MYH10|PRICKLE1|AP2B1|LTBP1	http://amigo.geneontology.org/amigo/term/GO:0035904
intracellular receptor signaling pathway	Gene Ontology	GO:0030522	5	22	0.0180814	0.134183	PPARD|NR5A1|NR6A1|RORA|AHR2	http://amigo.geneontology.org/amigo/term/GO:0030522
transport vesicle	Gene Ontology	GO:0030133	5	22	0.0180814	0.134183	SSPN|CAV2|ATP13A2|CHP1|ASTL	http://amigo.geneontology.org/amigo/term/GO:0030133
negative regulation of protein-containing complex assembly	Gene Ontology	GO:0031333	5	22	0.0180814	0.134183	SORL1|HSF1|EP300|TFIP11|ULK1	http://amigo.geneontology.org/amigo/term/GO:0031333
positive regulation of epithelial cell migration	Gene Ontology	GO:0010634	5	22	0.0180814	0.134183	CAPN7|PLCG2|TGFB2|ENPP2|PLCG1	http://amigo.geneontology.org/amigo/term/GO:0010634
acetylglucosaminyltransferase activity	Gene Ontology	GO:0008375	5	22	0.0180814	0.134183	B3GALT5|LFNG|EXT2|EXT1|MGAT4D	http://amigo.geneontology.org/amigo/term/GO:0008375
positive regulation of cell adhesion	Gene Ontology	GO:0045785	5	22	0.0180814	0.134183	PRKCA|PPP3CA|ANGPT1|ERBB2|ITGAV	http://amigo.geneontology.org/amigo/term/GO:0045785
axon	Gene Ontology	GO:0030424	18	163	0.0181465	0.134383	SNAP25|TGFB2|ROBO1|PSEN2|EPHA5|EPHA4|MYCBP2|MX1|NRCAM|KIF13B|TMEM108|PALM|INSRR|ALCAM|ADAM22|RUFY3|CALCR|ADGRL3	http://amigo.geneontology.org/amigo/term/GO:0030424
bone development	Gene Ontology	GO:0060348	6	31	0.0186674	0.137951	MCPH1|PLS3|SLC38A10|BBX|SH3PXD2B|TRIM45	http://amigo.geneontology.org/amigo/term/GO:0060348
regulation of transcription by RNA polymerase II	Gene Ontology	GO:0006357	36	396	0.018886	0.139274	HSF1|HSF3|MED27|MED7|NHLH1|ELF1|MED8|ZHX3|NPAS3|PRKCB|MED12L|ETS2|STOX2|ENY2|VGLL3|ZNF438|CCNL2|RAD21|TSHZ3|PHIP|RXRA|NACC2|MLXIP|HIF1A|GMEB2|PATZ1|MDM2|ARID3A|IRF2|TBL1X|MED13L|ARID1B|EPC1|ZBTB20|ELP4|SATB2	http://amigo.geneontology.org/amigo/term/GO:0006357
actin filament binding	Gene Ontology	GO:0051015	18	164	0.0190852	0.14045	MYO3A|MYH10|DMD|ROBO2|ADD3|ADD2|SHROOM2|MACF1|PLS3|VILL|SHROOM3|NEBL|FMNL1|ABLIM3|SYNE1|CORO7|MYO7A|GSN	http://amigo.geneontology.org/amigo/term/GO:0051015
transcription coactivator activity	Gene Ontology	GO:0003713	16	140	0.0192155	0.14082	KMT2C|PRDM16|TCF3|TAF6|TDRD3|NUP98|MED27|MED12L|YAP1|BCL9|WWOX|ENY2|CTBP2|EP300|SUPT7L|PRPF6	http://amigo.geneontology.org/amigo/term/GO:0003713
ATPase activity	Gene Ontology	GO:0016887	16	140	0.0192155	0.14082	ABCE1|SMCHD1|KIF6|ATP13A2|ABCB1|KIF26A|KIF13A|KIF13B|ABCA5|ABCC8|ABCA3|VPS4B|PMS1|ATP2C1|KIF21A|RNF213	http://amigo.geneontology.org/amigo/term/GO:0016887
microtubule cytoskeleton	Gene Ontology	GO:0015630	9	61	0.0194517	0.142255	GTF2F2|CCSER2|TEKT5|CHP1|VAPA|MX1|MTUS1|DVL1|MYCBP2	http://amigo.geneontology.org/amigo/term/GO:0015630
insulin receptor signaling pathway	Gene Ontology	GO:0008286	7	41	0.019926	0.145122	SMARCC1|SLC39A14|AKT1|GPLD1|INSRR|PHIP|CAV2	http://amigo.geneontology.org/amigo/term/GO:0008286
protein polyubiquitination	Gene Ontology	GO:0000209	13	106	0.0206289	0.149433	UBE4A|LRSAM1|UBE3C|UBE2D3|UBE2E3|AKTIP|FBXL7|RNF111|DDB2|RNF217|TNKS2|UBE2R2|UBR5	http://amigo.geneontology.org/amigo/term/GO:0000209
protein C-terminus binding	Gene Ontology	GO:0008022	13	106	0.0206289	0.149433	ERBB2|LAMA1|HSPG2|CACNA1B|PPP2CB|EPB41|PDZD11|CDC20|MAD2L1|VPS4B|EP300|MAPRE3|YAP1	http://amigo.geneontology.org/amigo/term/GO:0008022
negative regulation of phosphoprotein phosphatase activity	Gene Ontology	GO:0032515	5	23	0.0209885	0.149433	FAM122A|TIPRL|ENSA|PHACTR3|PHACTR2	http://amigo.geneontology.org/amigo/term/GO:0032515
response to heat	Gene Ontology	GO:0009408	5	23	0.0209885	0.149433	HSF1|DNAJA3|HSF3|DNMT3A|GCLC	http://amigo.geneontology.org/amigo/term/GO:0009408
ATP transmembrane transporter activity	Gene Ontology	GO:0005347	5	23	0.0209885	0.149433	SLC25A17|SLC25A40|SLC25A42|SLC25A21|SLC25A26	http://amigo.geneontology.org/amigo/term/GO:0005347
cellular response to amino acid starvation	Gene Ontology	GO:0034198	5	23	0.0209885	0.149433	SZT2|MAP3K5|RRAGC|CEP192|NPRL2	http://amigo.geneontology.org/amigo/term/GO:0034198
protein localization to nucleus	Gene Ontology	GO:0034504	5	23	0.0209885	0.149433	BMP7|MDM2|DVL1|DNAJB6|BANP	http://amigo.geneontology.org/amigo/term/GO:0034504
ureteric bud development	Gene Ontology	GO:0001657	5	23	0.0209885	0.149433	BMP7|TGFB1|ROBO2|BMPER|EPCAM	http://amigo.geneontology.org/amigo/term/GO:0001657
regulation of cytosolic calcium ion concentration	Gene Ontology	GO:0051480	5	23	0.0209885	0.149433	CAV1|TRPC6|CDH23|CAV2|TRPC5	http://amigo.geneontology.org/amigo/term/GO:0051480
phosphatidylinositol-mediated signaling	Gene Ontology	GO:0048015	6	32	0.0211114	0.149433	PLCB1|GPR143|PIK3C2A|PLCH1|PLCE1|PLCD3	http://amigo.geneontology.org/amigo/term/GO:0048015
positive regulation of fat cell differentiation	Gene Ontology	GO:0045600	6	32	0.0211114	0.149433	BMP2|ZBTB7C|AKT1|HTR2C|SH3PXD2B|WNT5B	http://amigo.geneontology.org/amigo/term/GO:0045600
negative regulation of I-kappaB kinase/NF-kappaB signaling	Gene Ontology	GO:0043124	6	32	0.0211114	0.149433	ASH1L|DAB2IP|RORA|RIPK1|TNIP3|NLRC3	http://amigo.geneontology.org/amigo/term/GO:0043124
regulation of autophagy	Gene Ontology	GO:0010506	6	32	0.0211114	0.149433	CISD2|MFSD8|RRAGC|FBXL2|USP33|ZMPSTE24	http://amigo.geneontology.org/amigo/term/GO:0010506
T cell costimulation	Gene Ontology	GO:0031295	4	15	0.0216912	0.14982	CD80|CARD11|EFNB1|CAV1	http://amigo.geneontology.org/amigo/term/GO:0031295
spectrin binding	Gene Ontology	GO:0030507	4	15	0.0216912	0.14982	MYO7A|CAMSAP1|ADD3|ADD2	http://amigo.geneontology.org/amigo/term/GO:0030507
protein localization to centrosome	Gene Ontology	GO:0071539	4	15	0.0216912	0.14982	MCPH1|PCM1|CEP131|CEP192	http://amigo.geneontology.org/amigo/term/GO:0071539
positive regulation of cell migration involved in sprouting angiogenesis	Gene Ontology	GO:0090050	4	15	0.0216912	0.14982	MAP3K3|PIK3C2A|GATA2|KDR	http://amigo.geneontology.org/amigo/term/GO:0090050
cochlea development	Gene Ontology	GO:0090102	4	15	0.0216912	0.14982	RPGRIP1L|GABRB2|EPHA4|SOBP	http://amigo.geneontology.org/amigo/term/GO:0090102
apical junction complex	Gene Ontology	GO:0043296	4	15	0.0216912	0.14982	SHROOM3|SHROOM2|PARD3B|NECTIN3	http://amigo.geneontology.org/amigo/term/GO:0043296
positive regulation of protein targeting to membrane	Gene Ontology	GO:0090314	4	15	0.0216912	0.14982	ERBB2|FYN|CEMIP|CHP1	http://amigo.geneontology.org/amigo/term/GO:0090314
molecular adaptor activity	Gene Ontology	GO:0060090	8	52	0.0219692	0.14982	WWC3|OTUD4|MAP2K2|MAGI1|TELO2|LAMTOR3|CAV2|CAV1	http://amigo.geneontology.org/amigo/term/GO:0060090
exocytosis	Gene Ontology	GO:0006887	8	52	0.0219692	0.14982	EXOC2|RAB3IL1|SNAP25|CADPS2|EXOC6B|MYH10|EXOC3|SYT16	http://amigo.geneontology.org/amigo/term/GO:0006887
endoplasmic reticulum-Golgi intermediate compartment	Gene Ontology	GO:0005793	7	42	0.02212	0.14982	TRAPPC2|CHP1|MGAT4D|PROM1|SERPINH1|GBF1|MAN1A1	http://amigo.geneontology.org/amigo/term/GO:0005793
mesoderm development	Gene Ontology	GO:0007498	3	8	0.0226131	0.14982	ETS2|PPP2CB|EXT1	http://amigo.geneontology.org/amigo/term/GO:0007498
nuclear pore outer ring	Gene Ontology	GO:0031080	3	8	0.0226131	0.14982	NUP107|CEP192|NUP98	http://amigo.geneontology.org/amigo/term/GO:0031080
synapse maturation	Gene Ontology	GO:0060074	3	8	0.0226131	0.14982	PALM|SEZ6L|SYBU	http://amigo.geneontology.org/amigo/term/GO:0060074
lateral ventricle development	Gene Ontology	GO:0021670	3	8	0.0226131	0.14982	MYH10|RPGRIP1L|NUMB	http://amigo.geneontology.org/amigo/term/GO:0021670
lipoprotein transport	Gene Ontology	GO:0042953	3	8	0.0226131	0.14982	CUBN|MTTP|APOB	http://amigo.geneontology.org/amigo/term/GO:0042953
negative regulation of cytokine production involved in inflammatory response	Gene Ontology	GO:1900016	3	8	0.0226131	0.14982	PDCD4|IL1R2|CUEDC2	http://amigo.geneontology.org/amigo/term/GO:1900016
apical protein localization	Gene Ontology	GO:0045176	3	8	0.0226131	0.14982	SHROOM2|INSC|DLG5	http://amigo.geneontology.org/amigo/term/GO:0045176
lysophosphatidic acid binding	Gene Ontology	GO:0035727	3	8	0.0226131	0.14982	PNPLA3|GAP43|LPAR4	http://amigo.geneontology.org/amigo/term/GO:0035727
ciliary transition fiber	Gene Ontology	GO:0097539	3	8	0.0226131	0.14982	CEP164|SCLT1|NIN	http://amigo.geneontology.org/amigo/term/GO:0097539
branching involved in salivary gland morphogenesis	Gene Ontology	GO:0060445	3	8	0.0226131	0.14982	BMP7|LAMA1|DAG1	http://amigo.geneontology.org/amigo/term/GO:0060445
ruffle organization	Gene Ontology	GO:0031529	3	8	0.0226131	0.14982	CARMIL1|MTOR|PLEKHA1	http://amigo.geneontology.org/amigo/term/GO:0031529
synaptic membrane	Gene Ontology	GO:0097060	3	8	0.0226131	0.14982	CDH8|PALM|GAP43	http://amigo.geneontology.org/amigo/term/GO:0097060
Golgi ribbon formation	Gene Ontology	GO:0090161	3	8	0.0226131	0.14982	STX10|VTI1A|GCC2	http://amigo.geneontology.org/amigo/term/GO:0090161
protein auto-ADP-ribosylation	Gene Ontology	GO:0070213	3	8	0.0226131	0.14982	TNKS2|TIPARP|PARP1	http://amigo.geneontology.org/amigo/term/GO:0070213
amyloid-beta metabolic process	Gene Ontology	GO:0050435	3	8	0.0226131	0.14982	APEH|PSEN2|BACE2	http://amigo.geneontology.org/amigo/term/GO:0050435
neuropeptide receptor activity	Gene Ontology	GO:0008188	3	8	0.0226131	0.14982	NPSR1|NPBWR2|GPR37	http://amigo.geneontology.org/amigo/term/GO:0008188
Leydig cell differentiation	Gene Ontology	GO:0033327	3	8	0.0226131	0.14982	PDGFRA|AR|PLEKHA1	http://amigo.geneontology.org/amigo/term/GO:0033327
histone H3-K9 methylation	Gene Ontology	GO:0051567	3	8	0.0226131	0.14982	PRDM16|PRDM5|ASH1L	http://amigo.geneontology.org/amigo/term/GO:0051567
transforming growth factor beta receptor binding	Gene Ontology	GO:0005160	3	8	0.0226131	0.14982	TGFB1|TGFB2|USP15	http://amigo.geneontology.org/amigo/term/GO:0005160
positive regulation of fibroblast migration	Gene Ontology	GO:0010763	3	8	0.0226131	0.14982	ITGB1|TGFB1|AKT1	http://amigo.geneontology.org/amigo/term/GO:0010763
response to muscle activity	Gene Ontology	GO:0014850	3	8	0.0226131	0.14982	FNDC5|PPARGC1A|HIF1A	http://amigo.geneontology.org/amigo/term/GO:0014850
cellular protein catabolic process	Gene Ontology	GO:0044257	3	8	0.0226131	0.14982	RIPK1|RAB12|DAB2IP	http://amigo.geneontology.org/amigo/term/GO:0044257
neuron remodeling	Gene Ontology	GO:0016322	3	8	0.0226131	0.14982	C3|C1QL1|FARP2	http://amigo.geneontology.org/amigo/term/GO:0016322
protein kinase activity	Gene Ontology	GO:0004672	12	96	0.0226537	0.14982	MYO3A|MAP3K3|KALRN|EPHA4|FYN|MYLK|MAP3K5|RIPK1|STK35|AATK|MMD|NPRL2	http://amigo.geneontology.org/amigo/term/GO:0004672
nuclear envelope	Gene Ontology	GO:0005635	11	85	0.0231416	0.15276	IPO11|NEMP2|MAD1L1|CLGN|PARP1|CLIP1|AGPAT5|MTOR|IPO8|TNKS2|ZMPSTE24	http://amigo.geneontology.org/amigo/term/GO:0005635
adenylate cyclase-activating G protein-coupled receptor signaling pathway	Gene Ontology	GO:0007189	10	74	0.0233054	0.153554	CALCR|GLP1R|ADCY9|PTGER2|ADGRL4|ADGRL3|ADCYAP1|FSHR|GCGR|GPR161	http://amigo.geneontology.org/amigo/term/GO:0007189
regulation of inflammatory response	Gene Ontology	GO:0050727	6	33	0.0237629	0.155278	MCPH1|SLC7A2|ADAMTS12|BST1|FANCD2|IL1R1	http://amigo.geneontology.org/amigo/term/GO:0050727
GDP binding	Gene Ontology	GO:0019003	8	53	0.0240435	0.155278	RAB9A|SRP54|RAB31|RRAGC|RAB22A|RAB9B|RAB12|RAB14	http://amigo.geneontology.org/amigo/term/GO:0019003
oxidoreductase activity	Gene Ontology	GO:0016491	12	97	0.0241617	0.155278	HSD17B12|SMOX|D2HGDH|HSD11B1L|PYROXD1|SDR42E2|OXR1|TECRL|WWOX|IL4I1|VAT1L|DMGDH	http://amigo.geneontology.org/amigo/term/GO:0016491
regulation of cell population proliferation	Gene Ontology	GO:0042127	12	97	0.0241617	0.155278	EGLN3|TGFB1|TGFB2|JAG1|FYN|SLC7A11|PTGER2|PLCD3|S100A11|TBX19|TES|YES1	http://amigo.geneontology.org/amigo/term/GO:0042127
release of sequestered calcium ion into cytosol	Gene Ontology	GO:0051209	5	24	0.0241838	0.155278	ITPR2|PLCG2|ITPR1|HTR2C|TRPA1	http://amigo.geneontology.org/amigo/term/GO:0051209
synaptic vesicle endocytosis	Gene Ontology	GO:0048488	5	24	0.0241838	0.155278	OPHN1|DENND1A|TBC1D24|SNCA|SYNJ2	http://amigo.geneontology.org/amigo/term/GO:0048488
glucose metabolic process	Gene Ontology	GO:0006006	5	24	0.0241838	0.155278	HK2|AKT1|GCK|PGM1|INPPL1	http://amigo.geneontology.org/amigo/term/GO:0006006
establishment of mitotic spindle orientation	Gene Ontology	GO:0000132	5	24	0.0241838	0.155278	MCPH1|ITGB1|MAD2L1|INSC|UBXN2B	http://amigo.geneontology.org/amigo/term/GO:0000132
catenin complex	Gene Ontology	GO:0016342	5	24	0.0241838	0.155278	CDH11|CDH8|CDH5|CDH4|CDH7	http://amigo.geneontology.org/amigo/term/GO:0016342
photoreceptor connecting cilium	Gene Ontology	GO:0032391	5	24	0.0241838	0.155278	FAM161A|RPGRIP1L|IFT140|MYO7A|TTC8	http://amigo.geneontology.org/amigo/term/GO:0032391
ATP transport	Gene Ontology	GO:0015867	5	24	0.0241838	0.155278	SLC25A17|SLC25A40|SLC25A42|SLC25A21|SLC25A26	http://amigo.geneontology.org/amigo/term/GO:0015867
cortical actin cytoskeleton organization	Gene Ontology	GO:0030866	5	24	0.0241838	0.155278	FMNL1|EPB41L3|NCKAP1L|EPB41|AKAP11	http://amigo.geneontology.org/amigo/term/GO:0030866
neuromuscular junction development	Gene Ontology	GO:0007528	5	24	0.0241838	0.155278	CACNA2D2|ERBB2|P2RX2|TNC|DNAJA3	http://amigo.geneontology.org/amigo/term/GO:0007528
cellular response to hypoxia	Gene Ontology	GO:0071456	7	43	0.0244756	0.156866	EGLN3|NDNF|CPEB2|PPARD|MTOR|RORA|MDM2	http://amigo.geneontology.org/amigo/term/GO:0071456
histone binding	Gene Ontology	GO:0042393	12	98	0.0257422	0.1642	KMT2C|DPF1|SNCA|USP3|MLLT10|PRKCB|L3MBTL3|SMARCC1|PWWP2A|KAT6B|UBXN7|ASF1A	http://amigo.geneontology.org/amigo/term/GO:0042393
ERK1 and ERK2 cascade	Gene Ontology	GO:0070371	4	16	0.0258994	0.1642	MAP2K2|KDR|EGF|ITGAV	http://amigo.geneontology.org/amigo/term/GO:0070371
retinal ganglion cell axon guidance	Gene Ontology	GO:0031290	4	16	0.0258994	0.1642	NRCAM|ALCAM|BMPR1B|PTPRM	http://amigo.geneontology.org/amigo/term/GO:0031290
cell aging	Gene Ontology	GO:0007569	4	16	0.0258994	0.1642	DNAJA3|ZMIZ1|PDCD4|MIF	http://amigo.geneontology.org/amigo/term/GO:0007569
sarcoplasmic reticulum	Gene Ontology	GO:0016529	4	16	0.0258994	0.1642	ITPR2|CACNA2D1|ITPR1|AKAP6	http://amigo.geneontology.org/amigo/term/GO:0016529
vesicle docking	Gene Ontology	GO:0048278	4	16	0.0258994	0.1642	STX10|CAV2|STX7|STX16	http://amigo.geneontology.org/amigo/term/GO:0048278
cholesterol homeostasis	Gene Ontology	GO:0042632	8	54	0.0262513	0.166132	MALRD1|APOB|RALY|RORA|MTTP|DISP3|CAV1|NUS1	http://amigo.geneontology.org/amigo/term/GO:0042632
retrograde vesicle-mediated transport, Golgi to endoplasmic reticulum	Gene Ontology	GO:0006890	6	34	0.0266284	0.167616	COPA|COG3|UVRAG|ERGIC2|RAB6A|GBF1	http://amigo.geneontology.org/amigo/term/GO:0006890
somitogenesis	Gene Ontology	GO:0001756	6	34	0.0266284	0.167616	TGFB2|EP300|EPHA4|POGLUT1|TBX19|LFNG	http://amigo.geneontology.org/amigo/term/GO:0001756
collagen trimer	Gene Ontology	GO:0005581	6	34	0.0266284	0.167616	C1QL1|COL14A1|C1QTNF7|COL13A1|COL4A2|COLEC10	http://amigo.geneontology.org/amigo/term/GO:0005581
recycling endosome	Gene Ontology	GO:0055037	9	65	0.0269637	0.169034	SORL1|GPR161|SLC11A2|VPS50|SLC9A9|STX7|VPS53|RAB12|RAB14	http://amigo.geneontology.org/amigo/term/GO:0055037
postsynaptic membrane	Gene Ontology	GO:0045211	10	76	0.0269694	0.169034	DNAJA3|DAGLB|GRID1|GRID2|CADPS2|KCNMA1|RAPSN|DMD|MX1|GPHN	http://amigo.geneontology.org/amigo/term/GO:0045211
substrate adhesion-dependent cell spreading	Gene Ontology	GO:0034446	7	44	0.0269975	0.169034	LAMA4|ITGAV|ATRN|PARVB|LAMB1|LAMC1|SRCIN1	http://amigo.geneontology.org/amigo/term/GO:0034446
negative regulation of cell population proliferation	Gene Ontology	GO:0008285	19	184	0.0273248	0.17078	HSF1|DNAJA3|TGFB2|HDAC4|GPLD1|INPPL1|ZBTB7C|DLC1|PTPRU|DLEC1|KIAA1024|SLIT3|NACC2|ING5|TES|CDH5|ZEB1|ALDH1A2|BMP2	http://amigo.geneontology.org/amigo/term/GO:0008285
bicarbonate transport	Gene Ontology	GO:0015701	5	25	0.0276758	0.171756	SLC4A5|SLC4A10|SLC4A7|SLC39A8|SLC4A4	http://amigo.geneontology.org/amigo/term/GO:0015701
forebrain development	Gene Ontology	GO:0030900	5	25	0.0276758	0.171756	ALDH1A2|SETD2|FYN|NOTCH1|DRAXIN	http://amigo.geneontology.org/amigo/term/GO:0030900
histone acetylation	Gene Ontology	GO:0016573	5	25	0.0276758	0.171756	TAF6|EP300|DPF1|ING5|MSL3	http://amigo.geneontology.org/amigo/term/GO:0016573
somatic stem cell population maintenance	Gene Ontology	GO:0035019	5	25	0.0276758	0.171756	PRDM16|LDB2|GATA2|BCL9|YAP1	http://amigo.geneontology.org/amigo/term/GO:0035019
protein N-terminus binding	Gene Ontology	GO:0047485	8	55	0.0285961	0.173986	EXOC2|NCOA1|YWHAQ|EIF3E|PARP1|SMARCC1|MDM2|EPB41	http://amigo.geneontology.org/amigo/term/GO:0047485
positive regulation of intracellular estrogen receptor signaling pathway	Gene Ontology	GO:0033148	3	9	0.0288743	0.173986	AR|FSHR|YAP1	http://amigo.geneontology.org/amigo/term/GO:0033148
cardiac muscle cell action potential involved in contraction	Gene Ontology	GO:0086002	3	9	0.0288743	0.173986	CACNA2D1|SCN4B|CACNA1G	http://amigo.geneontology.org/amigo/term/GO:0086002
cellular protein-containing complex localization	Gene Ontology	GO:0034629	3	9	0.0288743	0.173986	NACC2|WASL|CEP192	http://amigo.geneontology.org/amigo/term/GO:0034629
male sex determination	Gene Ontology	GO:0030238	3	9	0.0288743	0.173986	PTGDR|INSRR|NR5A1	http://amigo.geneontology.org/amigo/term/GO:0030238
positive regulation of calcium ion transport	Gene Ontology	GO:0051928	3	9	0.0288743	0.173986	ORAI1|TRPC6|MYLK	http://amigo.geneontology.org/amigo/term/GO:0051928
BMP receptor binding	Gene Ontology	GO:0070700	3	9	0.0288743	0.173986	BMP7|CDH5|BMP2	http://amigo.geneontology.org/amigo/term/GO:0070700
filopodium membrane	Gene Ontology	GO:0031527	3	9	0.0288743	0.173986	PALM|ITGAV|GAP43	http://amigo.geneontology.org/amigo/term/GO:0031527
positive regulation of lipid biosynthetic process	Gene Ontology	GO:0046889	3	9	0.0288743	0.173986	AKT1|ZBTB20|MTOR	http://amigo.geneontology.org/amigo/term/GO:0046889
positive regulation of membrane protein ectodomain proteolysis	Gene Ontology	GO:0051044	3	9	0.0288743	0.173986	GPLD1|TNFRSF1B|PACSIN3	http://amigo.geneontology.org/amigo/term/GO:0051044
positive regulation of protein exit from endoplasmic reticulum	Gene Ontology	GO:0070863	3	9	0.0288743	0.173986	SORL1|SEC16A|TM9SF4	http://amigo.geneontology.org/amigo/term/GO:0070863
negative regulation of endocytosis	Gene Ontology	GO:0045806	3	9	0.0288743	0.173986	EPHA3|LRSAM1|PACSIN3	http://amigo.geneontology.org/amigo/term/GO:0045806
synaptic cleft	Gene Ontology	GO:0043083	3	9	0.0288743	0.173986	CDH8|LAMA4|C1QL1	http://amigo.geneontology.org/amigo/term/GO:0043083
I-kappaB phosphorylation	Gene Ontology	GO:0007252	3	9	0.0288743	0.173986	TLR3|DAB2IP|ERC1	http://amigo.geneontology.org/amigo/term/GO:0007252
bleb assembly	Gene Ontology	GO:0032060	3	9	0.0288743	0.173986	ANO6|EMP2|MYLK	http://amigo.geneontology.org/amigo/term/GO:0032060
aryl hydrocarbon receptor binding	Gene Ontology	GO:0017162	3	9	0.0288743	0.173986	TAF6|NCOA1|TAF4	http://amigo.geneontology.org/amigo/term/GO:0017162
centrosome duplication	Gene Ontology	GO:0051298	3	9	0.0288743	0.173986	USP33|CEP192|CKAP5	http://amigo.geneontology.org/amigo/term/GO:0051298
negative regulation of neuron apoptotic process	Gene Ontology	GO:0043524	10	77	0.0289478	0.174131	UNC5B|PPARGC1A|NDNF|PTPRZ1|OXR1|TOX3|SNCA|GABRB2|ANGPT1|DRAXIN	http://amigo.geneontology.org/amigo/term/GO:0043524
unfolded protein binding	Gene Ontology	GO:0051082	9	66	0.0291223	0.174585	DNAJA3|GRPEL2|DNAJB6|DNAJB5|DNAJB4|CLGN|SERPINH1|UGGT2|UGGT1	http://amigo.geneontology.org/amigo/term/GO:0051082
integral component of endoplasmic reticulum membrane	Gene Ontology	GO:0030176	9	66	0.0291223	0.174585	STIM1|EXT1|TMCO1|TAPT1|ELOVL6|DCSTAMP|ELOVL1|DPM2|ZMPSTE24	http://amigo.geneontology.org/amigo/term/GO:0030176
mediator complex	Gene Ontology	GO:0016592	6	35	0.0297138	0.177528	MED13L|MED27|MED12L|MED7|MED16|MED8	http://amigo.geneontology.org/amigo/term/GO:0016592
motor neuron axon guidance	Gene Ontology	GO:0008045	4	17	0.0305637	0.179862	ERBB2|LHX3|CHN1|EPHA4	http://amigo.geneontology.org/amigo/term/GO:0008045
fertilization	Gene Ontology	GO:0009566	4	17	0.0305637	0.179862	TTLL5|ASTL|APOB|NECTIN3	http://amigo.geneontology.org/amigo/term/GO:0009566
negative regulation of epithelial to mesenchymal transition	Gene Ontology	GO:0010719	4	17	0.0305637	0.179862	MAD2L2|DAB2IP|PPP2CB|LDLRAD4	http://amigo.geneontology.org/amigo/term/GO:0010719
cell death	Gene Ontology	GO:0008219	4	17	0.0305637	0.179862	TGFB2|EMP2|BRINP1|VAPA	http://amigo.geneontology.org/amigo/term/GO:0008219
nucleosome binding	Gene Ontology	GO:0031491	4	17	0.0305637	0.179862	ARID1B|UBXN7|CABIN1|MLLT10	http://amigo.geneontology.org/amigo/term/GO:0031491
negative regulation of stress fiber assembly	Gene Ontology	GO:0051497	4	17	0.0305637	0.179862	MET|PHLDB2|ARHGAP28|DLC1	http://amigo.geneontology.org/amigo/term/GO:0051497
regulation of postsynapse organization	Gene Ontology	GO:0099175	4	17	0.0305637	0.179862	NRCAM|LRFN2|ABHD17C|IL1RAPL1	http://amigo.geneontology.org/amigo/term/GO:0099175
response to cytokine	Gene Ontology	GO:0034097	4	17	0.0305637	0.179862	DDOST|MAPKAPK3|TIMP2|ALDH1A2	http://amigo.geneontology.org/amigo/term/GO:0034097
positive regulation of actin filament polymerization	Gene Ontology	GO:0030838	5	26	0.0314719	0.183369	EVL|BAIAP2L1|NCKAP1L|MTOR|BAIAP2	http://amigo.geneontology.org/amigo/term/GO:0030838
histone acetyltransferase activity	Gene Ontology	GO:0004402	5	26	0.0314719	0.183369	KAT6B|EP300|DPF1|SUPT7L|EPC1	http://amigo.geneontology.org/amigo/term/GO:0004402
cell fate specification	Gene Ontology	GO:0001708	5	26	0.0314719	0.183369	ITGB1|TBX19|TBX20|TBX15|NOTCH1	http://amigo.geneontology.org/amigo/term/GO:0001708
chondrocyte differentiation	Gene Ontology	GO:0002062	5	26	0.0314719	0.183369	WNT5B|SNX19|BMP2|SLC39A14|MEF2D	http://amigo.geneontology.org/amigo/term/GO:0002062
Rab guanyl-nucleotide exchange factor activity	Gene Ontology	GO:0017112	5	26	0.0314719	0.183369	RAB3IL1|DENND1A|RAB3GAP2|DENND4A|DENND5A	http://amigo.geneontology.org/amigo/term/GO:0017112
inner ear development	Gene Ontology	GO:0048839	5	26	0.0314719	0.183369	BMP2|LHX3|BMPER|ROR1|MAF	http://amigo.geneontology.org/amigo/term/GO:0048839
positive regulation of stress fiber assembly	Gene Ontology	GO:0051496	6	36	0.0330245	0.192098	TGFBR2|CARMIL1|EVL|LIMK1|MTOR|SH3PXD2B	http://amigo.geneontology.org/amigo/term/GO:0051496
activation of MAPK activity	Gene Ontology	GO:0000187	8	57	0.0337107	0.195766	BMP2|PROK2|MAP3K5|MAP2K2|PLCE1|MAP2K6|EGF|PAK3	http://amigo.geneontology.org/amigo/term/GO:0000187
structural molecule activity	Gene Ontology	GO:0005198	10	80	0.0354962	0.19833	EPB41L3|COPA|ADD3|ADD2|SNTB1|CLDN20|PSMD11|CEP192|EPB41|MACF1	http://amigo.geneontology.org/amigo/term/GO:0005198
transcription factor TFIID complex	Gene Ontology	GO:0005669	5	27	0.0355782	0.19833	TAF6|GTF2E2|TAF4|TBPL1|TAF2	http://amigo.geneontology.org/amigo/term/GO:0005669
cellular response to retinoic acid	Gene Ontology	GO:0071300	5	27	0.0355782	0.19833	BRINP1|EPHA3|YES1|ALDH1A2|YAP1	http://amigo.geneontology.org/amigo/term/GO:0071300
apical part of cell	Gene Ontology	GO:0045177	7	47	0.0356057	0.19833	EDA|NIN|VASH1|SLC7A11|PYGB|NUMB|SLC11A2	http://amigo.geneontology.org/amigo/term/GO:0045177
membrane fusion	Gene Ontology	GO:0061025	4	18	0.0356904	0.19833	DCSTAMP|CHP1|UBXN2B|MX1	http://amigo.geneontology.org/amigo/term/GO:0061025
ephrin receptor binding	Gene Ontology	GO:0046875	4	18	0.0356904	0.19833	SIPA1L1|CHN1|EFNB1|FYN	http://amigo.geneontology.org/amigo/term/GO:0046875
lipid homeostasis	Gene Ontology	GO:0055088	4	18	0.0356904	0.19833	PNPLA3|ACOX3|ZBTB20|ABCB1	http://amigo.geneontology.org/amigo/term/GO:0055088
neural tube development	Gene Ontology	GO:0021915	4	18	0.0356904	0.19833	TGFB2|PKD1|NOTCH1|ALDH1A2	http://amigo.geneontology.org/amigo/term/GO:0021915
histone acetyltransferase complex	Gene Ontology	GO:0000123	4	18	0.0356904	0.19833	KAT6B|EP300|DPF1|MSL3	http://amigo.geneontology.org/amigo/term/GO:0000123
nuclear receptor binding	Gene Ontology	GO:0016922	3	10	0.0359526	0.19833	NCOA1|PPARGC1A|RXRA	http://amigo.geneontology.org/amigo/term/GO:0016922
actin nucleation	Gene Ontology	GO:0045010	3	10	0.0359526	0.19833	LMOD2|EVL|GSN	http://amigo.geneontology.org/amigo/term/GO:0045010
negative regulation of oxidative stress-induced neuron death	Gene Ontology	GO:1903204	3	10	0.0359526	0.19833	OXR1|SLC7A11|TBC1D24	http://amigo.geneontology.org/amigo/term/GO:1903204
guanyl-nucleotide exchange factor complex	Gene Ontology	GO:0032045	3	10	0.0359526	0.19833	RASGRP3|ULK1|PDE3B	http://amigo.geneontology.org/amigo/term/GO:0032045
positive regulation of protein localization to cell surface	Gene Ontology	GO:2000010	3	10	0.0359526	0.19833	GPD1L|TM9SF4|AKT1	http://amigo.geneontology.org/amigo/term/GO:2000010
phosphate ion transmembrane transport	Gene Ontology	GO:0035435	3	10	0.0359526	0.19833	SLC20A2|XPR1|SLC25A30	http://amigo.geneontology.org/amigo/term/GO:0035435
negative regulation of stem cell differentiation	Gene Ontology	GO:2000737	3	10	0.0359526	0.19833	JAG1|NOTCH1|YAP1	http://amigo.geneontology.org/amigo/term/GO:2000737
regulation of synapse organization	Gene Ontology	GO:0050807	3	10	0.0359526	0.19833	PTPRO|CDH8|DAG1	http://amigo.geneontology.org/amigo/term/GO:0050807
actin filament severing	Gene Ontology	GO:0051014	3	10	0.0359526	0.19833	FMNL1|GSN|VILL	http://amigo.geneontology.org/amigo/term/GO:0051014
positive regulation of nitric-oxide synthase activity	Gene Ontology	GO:0051000	3	10	0.0359526	0.19833	AGTR2|AKT1|NUS1	http://amigo.geneontology.org/amigo/term/GO:0051000
mitogen-activated protein kinase kinase kinase binding	Gene Ontology	GO:0031435	3	10	0.0359526	0.19833	CARD11|DAB2IP|TCF3	http://amigo.geneontology.org/amigo/term/GO:0031435
steroid hormone receptor activity	Gene Ontology	GO:0003707	3	10	0.0359526	0.19833	RXRA|PAQR7|ESRRB	http://amigo.geneontology.org/amigo/term/GO:0003707
multicellular organism aging	Gene Ontology	GO:0010259	3	10	0.0359526	0.19833	CISD2|WRN|NR5A1	http://amigo.geneontology.org/amigo/term/GO:0010259
1-acylglycerol-3-phosphate O-acyltransferase activity	Gene Ontology	GO:0003841	3	10	0.0359526	0.19833	PNPLA3|AGPAT5|AGPAT2	http://amigo.geneontology.org/amigo/term/GO:0003841
negative regulation of anoikis	Gene Ontology	GO:2000811	3	10	0.0359526	0.19833	ITGB1|NOTCH1|CAV1	http://amigo.geneontology.org/amigo/term/GO:2000811
MAP kinase kinase activity	Gene Ontology	GO:0004708	3	10	0.0359526	0.19833	MAP2K2|MAP2K6|PAK3	http://amigo.geneontology.org/amigo/term/GO:0004708
oxidoreductase activity, acting on paired donors, with incorporation or reduction of molecular oxygen	Gene Ontology	GO:0016705	3	10	0.0359526	0.19833	CYP4V2|CYP3A4|OGFOD3	http://amigo.geneontology.org/amigo/term/GO:0016705
dystrophin-associated glycoprotein complex	Gene Ontology	GO:0016010	3	10	0.0359526	0.19833	SSPN|DMD|SNTB1	http://amigo.geneontology.org/amigo/term/GO:0016010
3',5'-cyclic-AMP phosphodiesterase activity	Gene Ontology	GO:0004115	3	10	0.0359526	0.19833	PDE7A|PDE8A|PDE3B	http://amigo.geneontology.org/amigo/term/GO:0004115
gamma-tubulin complex	Gene Ontology	GO:0000930	3	10	0.0359526	0.19833	TUBGCP2|TUBGCP5|CKAP5	http://amigo.geneontology.org/amigo/term/GO:0000930
regulation of smoothened signaling pathway	Gene Ontology	GO:0008589	3	10	0.0359526	0.19833	RPGRIP1L|IFT140|RORA	http://amigo.geneontology.org/amigo/term/GO:0008589
apoptotic mitochondrial changes	Gene Ontology	GO:0008637	3	10	0.0359526	0.19833	HK2|AKT1|PPP2CB	http://amigo.geneontology.org/amigo/term/GO:0008637
response to light stimulus	Gene Ontology	GO:0009416	3	10	0.0359526	0.19833	PER3|SLC4A10|HSF1	http://amigo.geneontology.org/amigo/term/GO:0009416
carbohydrate metabolic process	Gene Ontology	GO:0005975	9	69	0.036317	0.200027	NPL|MANBA|PGM2L1|HYAL6|PGM1|MDH1|GPD1L|CHST3|B4GALT6	http://amigo.geneontology.org/amigo/term/GO:0005975
nucleotide binding	Gene Ontology	GO:0000166	6	37	0.0365651	0.201079	FHIT|HPRT1|PRTFDC1|ADCY9|SUCLG1|GUCY1A2	http://amigo.geneontology.org/amigo/term/GO:0000166
positive regulation of cell population proliferation	Gene Ontology	GO:0008284	21	217	0.0370574	0.20347	ERBB2|ITGB1|TGFB2|GRK5|CRLF2|HDAC4|HSF1|PROK2|CEP131|MEIS2|TIAM1|HSF3|EMP2|ALDH1A2|TNC|GAREM1|EAPP|CRIP2|CNOT6L|HAS2|SRPK2	http://amigo.geneontology.org/amigo/term/GO:0008284
mitochondrion	Gene Ontology	GO:0005739	50	617	0.0384645	0.210867	GSR|LYRM4|NUBPL|TRMT61B|RIPK1|AKT1|DMGDH|TSPOAP1|DHX30|NDUFAF8|MICU1|NACC2|IARS2|USP48|CPNE3|GCLC|SNCA|STAP1|TRMT10A|GRAMD4|ARMC10|NFKB1|AMT|ETFA|PUS1|MIGA1|DNAJA3|HK2|GCK|AMMECR1|PAK5|PARP1|ENY2|SUCLG1|QTRT2|RAP1GDS1|SERAC1|ACO1|ACOD1|HADH|MTHFD2|D2HGDH|HIBCH|AGPAT5|WWOX|PPP3CA|ABCE1|ALKBH3|ILF3|WDR81	http://amigo.geneontology.org/amigo/term/GO:0005739
MAPK cascade	Gene Ontology	GO:0000165	7	48	0.0388354	0.211912	HSF1|MAP4K4|MAP2K2|ITPKB|MAP2K6|PAK3|SRPK2	http://amigo.geneontology.org/amigo/term/GO:0000165
transcription coregulator activity	Gene Ontology	GO:0003712	9	70	0.0389633	0.212021	RALY|MED13L|MEIS2|PPARGC1A|LDB2|MED7|MED8|NAB1|BTAF1	http://amigo.geneontology.org/amigo/term/GO:0003712
protein stabilization	Gene Ontology	GO:0050821	12	105	0.0389758	0.212021	USP33|TBL1X|NAA15|COG3|EPHA4|CHP1|PER3|DVL1|WDR81|TELO2|SEC16A|EP300	http://amigo.geneontology.org/amigo/term/GO:0050821
cellular response to transforming growth factor beta stimulus	Gene Ontology	GO:0071560	5	28	0.0399995	0.216587	SOX6|CAV1|FYN|YES1|WWOX	http://amigo.geneontology.org/amigo/term/GO:0071560
regulation of heart rate by cardiac conduction	Gene Ontology	GO:0086091	5	28	0.0399995	0.216587	DSG2|CACNA2D1|SCN4B|CAV1|CACNA1G	http://amigo.geneontology.org/amigo/term/GO:0086091
phosphatidylinositol dephosphorylation	Gene Ontology	GO:0046856	5	28	0.0399995	0.216587	MTMR7|INPP5B|INPP5E|INPPL1|SYNJ2	http://amigo.geneontology.org/amigo/term/GO:0046856
protein processing	Gene Ontology	GO:0016485	6	38	0.0403397	0.216971	ADAMTS3|ADAMTS2|PCSK2|PSEN2|PCSK7|NCSTN	http://amigo.geneontology.org/amigo/term/GO:0016485
cellular response to amino acid stimulus	Gene Ontology	GO:0071230	6	38	0.0403397	0.216971	PDGFRA|DNMT3A|RRAGC|COL5A2|ZEB1|LAMTOR3	http://amigo.geneontology.org/amigo/term/GO:0071230
G protein-coupled receptor binding	Gene Ontology	GO:0001664	6	38	0.0403397	0.216971	GNAS|PROK2|FYN|ARR3|TUB|USP33	http://amigo.geneontology.org/amigo/term/GO:0001664
protein dephosphorylation	Gene Ontology	GO:0006470	10	82	0.0403943	0.216971	PTPRT|PTPRF|PPP2CB|PPP4R1|PPM1H|PTPRG|LRRC40|PPEF1|PTPRM|PTPRZ1	http://amigo.geneontology.org/amigo/term/GO:0006470
transcription factor binding	Gene Ontology	GO:0008134	16	155	0.0404396	0.216971	NFAT5|DNMT3A|UBXN7|GATA2|MDFIC|PARP1|MEIS2|PER3|PPARGC1A|PPP1R13B|MEF2D|KAT6B|MAFB|BRF1|NAB1|HDAC4	http://amigo.geneontology.org/amigo/term/GO:0008134
protein transport	Gene Ontology	GO:0015031	11	94	0.0410695	0.218174	EXOC2|KLHL20|SFT2D2|SFT2D1|CEP192|ARRDC4|AKTIP|MON2|VPS53|ATG9B|VPS50	http://amigo.geneontology.org/amigo/term/GO:0015031
skeletal muscle fiber development	Gene Ontology	GO:0048741	4	19	0.0412829	0.218174	PPP3CA|P2RX2|CAV2|BIN3	http://amigo.geneontology.org/amigo/term/GO:0048741
positive regulation of cardiac muscle cell proliferation	Gene Ontology	GO:0060045	4	19	0.0412829	0.218174	ZFPM2|TBX20|NOTCH1|YAP1	http://amigo.geneontology.org/amigo/term/GO:0060045
neuronal stem cell population maintenance	Gene Ontology	GO:0097150	4	19	0.0412829	0.218174	MCPH1|JAG1|NOTCH1|FANCD2	http://amigo.geneontology.org/amigo/term/GO:0097150
meiotic cell cycle	Gene Ontology	GO:0051321	4	19	0.0412829	0.218174	TUBGCP2|SMC3|STK35|TUBGCP5	http://amigo.geneontology.org/amigo/term/GO:0051321
regulation of Rho protein signal transduction	Gene Ontology	GO:0035023	4	19	0.0412829	0.218174	KALRN|DLC1|OPHN1|EPS8	http://amigo.geneontology.org/amigo/term/GO:0035023
adipose tissue development	Gene Ontology	GO:0060612	4	19	0.0412829	0.218174	SH3PXD2B|PPARD|PPARGC1A|FTO	http://amigo.geneontology.org/amigo/term/GO:0060612
protein targeting	Gene Ontology	GO:0006605	4	19	0.0412829	0.218174	SORL1|YWHAQ|AKAP12|CACNG3	http://amigo.geneontology.org/amigo/term/GO:0006605
RNA polymerase II general transcription initiation factor activity	Gene Ontology	GO:0016251	4	19	0.0412829	0.218174	TAF6|GTF2E2|TAF4|TAF2	http://amigo.geneontology.org/amigo/term/GO:0016251
cysteine-type endopeptidase activity	Gene Ontology	GO:0004197	7	49	0.042251	0.222623	USP48|USP28|USP38|CTSZ|USP15|USP25|USP33	http://amigo.geneontology.org/amigo/term/GO:0004197
positive regulation of neutrophil chemotaxis	Gene Ontology	GO:0090023	3	11	0.0438335	0.223932	C3AR1|MCU|NCKAP1L	http://amigo.geneontology.org/amigo/term/GO:0090023
establishment of epithelial cell apical/basal polarity	Gene Ontology	GO:0045198	3	11	0.0438335	0.223932	LAMA1|TTC8|OPHN1	http://amigo.geneontology.org/amigo/term/GO:0045198
sulfur compound metabolic process	Gene Ontology	GO:0006790	3	11	0.0438335	0.223932	CHST8|CHST3|SULT4A1	http://amigo.geneontology.org/amigo/term/GO:0006790
vascular endothelial growth factor signaling pathway	Gene Ontology	GO:0038084	3	11	0.0438335	0.223932	GAB1|VEGFC|NUS1	http://amigo.geneontology.org/amigo/term/GO:0038084
actin crosslink formation	Gene Ontology	GO:0051764	3	11	0.0438335	0.223932	BAIAP2|BAIAP2L1|EPS8	http://amigo.geneontology.org/amigo/term/GO:0051764
positive regulation of protein dephosphorylation	Gene Ontology	GO:0035307	3	11	0.0438335	0.223932	SMPD1|CDH5|DLC1	http://amigo.geneontology.org/amigo/term/GO:0035307
transcription factor TFTC complex	Gene Ontology	GO:0033276	3	11	0.0438335	0.223932	TAF6|TAF4|TAF2	http://amigo.geneontology.org/amigo/term/GO:0033276
negative regulation of gluconeogenesis	Gene Ontology	GO:0045721	3	11	0.0438335	0.223932	FAM3C|GCK|EP300	http://amigo.geneontology.org/amigo/term/GO:0045721
lens fiber cell differentiation	Gene Ontology	GO:0070306	3	11	0.0438335	0.223932	TGFB1|TDRD7|MAF	http://amigo.geneontology.org/amigo/term/GO:0070306
protein ADP-ribosylase activity	Gene Ontology	GO:1990404	3	11	0.0438335	0.223932	TNKS2|TIPARP|PARP1	http://amigo.geneontology.org/amigo/term/GO:1990404
positive regulation of oligodendrocyte differentiation	Gene Ontology	GO:0048714	3	11	0.0438335	0.223932	TNFRSF1B|MTOR|TENM4	http://amigo.geneontology.org/amigo/term/GO:0048714
positive regulation of organ growth	Gene Ontology	GO:0046622	3	11	0.0438335	0.223932	CACNA2D2|AKT1|SASH3	http://amigo.geneontology.org/amigo/term/GO:0046622
protein phosphatase inhibitor activity	Gene Ontology	GO:0004864	3	11	0.0438335	0.223932	ENSA|PHACTR3|PHACTR2	http://amigo.geneontology.org/amigo/term/GO:0004864
cellular response to platelet-derived growth factor stimulus	Gene Ontology	GO:0036120	3	11	0.0438335	0.223932	FYN|YES1|HAS2	http://amigo.geneontology.org/amigo/term/GO:0036120
protein catabolic process	Gene Ontology	GO:0030163	3	11	0.0438335	0.223932	DIEXF|LRSAM1|AKT1	http://amigo.geneontology.org/amigo/term/GO:0030163
cellular response to hormone stimulus	Gene Ontology	GO:0032870	3	11	0.0438335	0.223932	NCOA1|SLIT3|ROBO2	http://amigo.geneontology.org/amigo/term/GO:0032870
regulation of neuron death	Gene Ontology	GO:1901214	3	11	0.0438335	0.223932	CTSZ|CHP1|SNCA	http://amigo.geneontology.org/amigo/term/GO:1901214
negative regulation of ossification	Gene Ontology	GO:0030279	3	11	0.0438335	0.223932	TGFB1|CALCR|LRP4	http://amigo.geneontology.org/amigo/term/GO:0030279
serine-type peptidase activity	Gene Ontology	GO:0008236	3	11	0.0438335	0.223932	IMMP1L|RELN|DPP6	http://amigo.geneontology.org/amigo/term/GO:0008236
cyclosporin A binding	Gene Ontology	GO:0016018	3	11	0.0438335	0.223932	PPP3CA|NKTR|PPIH	http://amigo.geneontology.org/amigo/term/GO:0016018
protein palmitoylation	Gene Ontology	GO:0018345	3	11	0.0438335	0.223932	ZDHHC16|HHAT|ABHD17C	http://amigo.geneontology.org/amigo/term/GO:0018345
cell cycle arrest	Gene Ontology	GO:0007050	6	39	0.0443519	0.22495	TGFB2|PKD1|NOTCH1|TCF7L2|IL12B|BRINP1	http://amigo.geneontology.org/amigo/term/GO:0007050
RNA polymerase II transcription factor binding	Gene Ontology	GO:0001085	6	39	0.0443519	0.22495	LHX3|HDAC4|ZFPM2|TBX20|AR|EP300	http://amigo.geneontology.org/amigo/term/GO:0001085
ossification	Gene Ontology	GO:0001503	6	39	0.0443519	0.22495	EXT2|EXT1|CLEC3A|TAPT1|DHX36|BMP2	http://amigo.geneontology.org/amigo/term/GO:0001503
wound healing	Gene Ontology	GO:0042060	6	39	0.0443519	0.22495	ERBB2|TGFB2|MACF1|PDGFRA|PPARD|CDH7	http://amigo.geneontology.org/amigo/term/GO:0042060
negative regulation of transforming growth factor beta receptor signaling pathway	Gene Ontology	GO:0030512	6	39	0.0443519	0.22495	PRDM16|WFIKKN2|LDLRAD4|CAV2|HTRA1|CAV1	http://amigo.geneontology.org/amigo/term/GO:0030512
positive chemotaxis	Gene Ontology	GO:0050918	5	29	0.0447394	0.224973	MET|ANGPT1|COLEC10|VEGFC|MIF	http://amigo.geneontology.org/amigo/term/GO:0050918
negative chemotaxis	Gene Ontology	GO:0050919	5	29	0.0447394	0.224973	SEMA5A|SEMA6D|SLIT3|NRG4|ITGAV	http://amigo.geneontology.org/amigo/term/GO:0050919
visual learning	Gene Ontology	GO:0008542	5	29	0.0447394	0.224973	ITGB1|GRIN2A|MEIS2|HIF1A|SLC7A11	http://amigo.geneontology.org/amigo/term/GO:0008542
nuclear receptor transcription coactivator activity	Gene Ontology	GO:0030374	5	29	0.0447394	0.224973	ENY2|ZMIZ1|NCOA1|PPARGC1A|PRKCB	http://amigo.geneontology.org/amigo/term/GO:0030374
phospholipase C-activating G protein-coupled receptor signaling pathway	Gene Ontology	GO:0007200	5	29	0.0447394	0.224973	TRHR|C3AR1|PLCE1|HTR2C|FSHR	http://amigo.geneontology.org/amigo/term/GO:0007200
guanyl-nucleotide exchange factor activity	Gene Ontology	GO:0005085	8	61	0.0457241	0.229597	RASGEF1C|SOS2|ARHGEF9|DOCK1|MCF2L|PLCE1|MYCBP2|LAMTOR3	http://amigo.geneontology.org/amigo/term/GO:0005085
tRNA binding	Gene Ontology	GO:0000049	7	50	0.0458551	0.229928	PUS1|IARS2|XPO5|CARS|EIF2A|TRMT10A|ALKBH8	http://amigo.geneontology.org/amigo/term/GO:0000049
transcription regulatory region sequence-specific DNA binding	Gene Ontology	GO:0000976	11	96	0.0460832	0.230743	IRF2|TAF2|FOXK1|SOX13|PER3|KLF6|NR5A1|MEF2D|IKZF5|SOX6|YAP1	http://amigo.geneontology.org/amigo/term/GO:0000976
protein localization to cilium	Gene Ontology	GO:0061512	4	20	0.0473419	0.233726	RAB11FIP3|ATP6V1D|IFT140|TUB	http://amigo.geneontology.org/amigo/term/GO:0061512
hyaluronic acid binding	Gene Ontology	GO:0005540	4	20	0.0473419	0.233726	IMPG2|CEMIP|NCAN|HAPLN2	http://amigo.geneontology.org/amigo/term/GO:0005540
nuclear inner membrane	Gene Ontology	GO:0005637	4	20	0.0473419	0.233726	PSEN2|ITPR1|DPY19L4|NEMP2	http://amigo.geneontology.org/amigo/term/GO:0005637
retinol metabolic process	Gene Ontology	GO:0042572	4	20	0.0473419	0.233726	ADH1C|ADH6|ALDH1A2|DHRS3	http://amigo.geneontology.org/amigo/term/GO:0042572
growth factor binding	Gene Ontology	GO:0019838	4	20	0.0473419	0.233726	ERBB2|PDGFRA|IL12B|KDR	http://amigo.geneontology.org/amigo/term/GO:0019838
negative regulation of endothelial cell proliferation	Gene Ontology	GO:0001937	4	20	0.0473419	0.233726	PTPRM|CAV2|VASH1|CAV1	http://amigo.geneontology.org/amigo/term/GO:0001937
microtubule bundle formation	Gene Ontology	GO:0001578	4	20	0.0473419	0.233726	CCSER2|CAPN6|CLIP1|CHP1	http://amigo.geneontology.org/amigo/term/GO:0001578
negative regulation of endothelial cell apoptotic process	Gene Ontology	GO:2000352	4	20	0.0473419	0.233726	ANGPT1|GATA2|KDR|NDNF	http://amigo.geneontology.org/amigo/term/GO:2000352
regulation of growth	Gene Ontology	GO:0040008	4	20	0.0473419	0.233726	TGFBR2|TGFB2|GAP43|VPS54	http://amigo.geneontology.org/amigo/term/GO:0040008
protein localization to cell surface	Gene Ontology	GO:0034394	4	20	0.0473419	0.233726	PTPRU|ANGPT1|EMP2|PIGK	http://amigo.geneontology.org/amigo/term/GO:0034394
glucose homeostasis	Gene Ontology	GO:0042593	9	73	0.047678	0.235056	BACE2|ADIPOR2|HIF1A|AKT1|CSMD1|TCF7L2|GCGR|MCU|STXBP5L	http://amigo.geneontology.org/amigo/term/GO:0042593
cellular response to leukemia inhibitory factor	Gene Ontology	GO:1990830	10	85	0.0485783	0.23829	VEGFC|ADAM23|ILDR1|HK2|PRDM5|PADI2|EPS8|KAT6B|CTBP2|RNMT	http://amigo.geneontology.org/amigo/term/GO:1990830
ruffle membrane	Gene Ontology	GO:0032587	6	40	0.0486044	0.23829	ITGB1|MACF1|ITGAV|PLEKHA1|EPS8|DLC1	http://amigo.geneontology.org/amigo/term/GO:0032587
microtubule motor activity	Gene Ontology	GO:0003777	6	40	0.0486044	0.23829	KIF6|CENPE|KIF26A|KIF13A|KIF13B|KIF21A	http://amigo.geneontology.org/amigo/term/GO:0003777
cell fate commitment	Gene Ontology	GO:0045165	6	40	0.0486044	0.23829	BMP2|SOX6|SOX13|WNT5B|GATA5|GATA2	http://amigo.geneontology.org/amigo/term/GO:0045165
regulation of ion transmembrane transport	Gene Ontology	GO:0034765	8	62	0.0491141	0.240454	KCNH5|KCNJ16|KCNG2|KCNMA1|CACNA1G|KCNB2|CACNA1B|KCNV1	http://amigo.geneontology.org/amigo/term/GO:0034765
fat cell differentiation	Gene Ontology	GO:0045444	7	51	0.0496501	0.242467	PLCB1|TBL1X|GRK5|TTC8|TCF7L2|EP300|STEAP4	http://amigo.geneontology.org/amigo/term/GO:0045444
positive regulation of bone mineralization	Gene Ontology	GO:0030501	5	30	0.0498004	0.242467	BMP2|BMP7|ANO6|BMPR1B|GPM6B	http://amigo.geneontology.org/amigo/term/GO:0030501
G2/M transition of mitotic cell cycle	Gene Ontology	GO:0000086	5	30	0.0498004	0.242467	PLCB1|TPD52L1|TAF2|FBXL7|ENSA	http://amigo.geneontology.org/amigo/term/GO:0000086
vesicle fusion	Gene Ontology	GO:0006906	5	30	0.0498004	0.242467	SNAP25|CAV2|STX7|STX10|STX16	http://amigo.geneontology.org/amigo/term/GO:0006906
microtubule cytoskeleton organization	Gene Ontology	GO:0000226	10	86	0.0515361	0.243206	TTLL5|CAMSAP1|EML1|TTLL9|EML4|SKAP1|MARK1|PARD3B|MARK3|PHLDB2	http://amigo.geneontology.org/amigo/term/GO:0000226
protein tyrosine phosphatase activity	Gene Ontology	GO:0004725	10	86	0.0515361	0.243206	PTPRN2|PTPRU|PTPRT|MTMR7|PTPRZ1|PTPRG|PTPRF|PTPRO|EYA4|PTPRM	http://amigo.geneontology.org/amigo/term/GO:0004725
eukaryotic 48S preinitiation complex	Gene Ontology	GO:0033290	3	12	0.0524953	0.243206	EIF3H|EIF3B|EIF3E	http://amigo.geneontology.org/amigo/term/GO:0033290
transmembrane-ephrin receptor activity	Gene Ontology	GO:0005005	3	12	0.0524953	0.243206	EPHA5|EPHA4|EPHA3	http://amigo.geneontology.org/amigo/term/GO:0005005
sterol transport	Gene Ontology	GO:0015918	3	12	0.0524953	0.243206	OSBPL10|OSBPL9|OSBPL5	http://amigo.geneontology.org/amigo/term/GO:0015918
regulation of myelination	Gene Ontology	GO:0031641	3	12	0.0524953	0.243206	AKT1|MTOR|PTPRZ1	http://amigo.geneontology.org/amigo/term/GO:0031641
secretory granule membrane	Gene Ontology	GO:0030667	3	12	0.0524953	0.243206	ITPR2|PTPRN2|ITPR1	http://amigo.geneontology.org/amigo/term/GO:0030667
hindbrain development	Gene Ontology	GO:0030902	3	12	0.0524953	0.243206	BMP7|WLS|ALDH1A2	http://amigo.geneontology.org/amigo/term/GO:0030902
neuron projection terminus	Gene Ontology	GO:0044306	3	12	0.0524953	0.243206	DMD|PALM|GAP43	http://amigo.geneontology.org/amigo/term/GO:0044306
fibronectin binding	Gene Ontology	GO:0001968	3	12	0.0524953	0.243206	ITGB1|HSD17B12|ITGAV	http://amigo.geneontology.org/amigo/term/GO:0001968
protein kinase A binding	Gene Ontology	GO:0051018	3	12	0.0524953	0.243206	AKAP6|AKAP12|AKAP11	http://amigo.geneontology.org/amigo/term/GO:0051018
stress-activated protein kinase signaling cascade	Gene Ontology	GO:0031098	3	12	0.0524953	0.243206	PAK5|MAP4K4|PAK3	http://amigo.geneontology.org/amigo/term/GO:0031098
rRNA methylation	Gene Ontology	GO:0031167	3	12	0.0524953	0.243206	NSUN3|TFB1M|TRMT61B	http://amigo.geneontology.org/amigo/term/GO:0031167
intrinsic apoptotic signaling pathway by p53 class mediator	Gene Ontology	GO:0072332	3	12	0.0524953	0.243206	FHIT|PPP1R13B|WWOX	http://amigo.geneontology.org/amigo/term/GO:0072332
actin filament network formation	Gene Ontology	GO:0051639	3	12	0.0524953	0.243206	PLS3|DMD|CARMIL1	http://amigo.geneontology.org/amigo/term/GO:0051639
sterol transporter activity	Gene Ontology	GO:0015248	3	12	0.0524953	0.243206	OSBPL10|OSBPL9|OSBPL5	http://amigo.geneontology.org/amigo/term/GO:0015248
epithelial cell morphogenesis	Gene Ontology	GO:0003382	3	12	0.0524953	0.243206	FLNB|AR|FAT1	http://amigo.geneontology.org/amigo/term/GO:0003382
nuclear periphery	Gene Ontology	GO:0034399	3	12	0.0524953	0.243206	TELO2|NUP107|NUP98	http://amigo.geneontology.org/amigo/term/GO:0034399
muscle cell cellular homeostasis	Gene Ontology	GO:0046716	3	12	0.0524953	0.243206	TGFB1|DMD|HIF1A	http://amigo.geneontology.org/amigo/term/GO:0046716
cellular response to prostaglandin E stimulus	Gene Ontology	GO:0071380	3	12	0.0524953	0.243206	AKT1|P2RY4|PTGER2	http://amigo.geneontology.org/amigo/term/GO:0071380
positive regulation of cartilage development	Gene Ontology	GO:0061036	3	12	0.0524953	0.243206	BMPR1B|BMP2|TAPT1	http://amigo.geneontology.org/amigo/term/GO:0061036
ubiquitin protein ligase activity	Gene Ontology	GO:0061630	18	187	0.0525951	0.243206	CBLB|LRSAM1|ZNRF3|ZNRF2|UBE3C|TRIM62|TRAIP|RBBP6|RNF130|MYCBP2|TRIM3|RNF111|TRIM55|RNF217|RNF150|MDM2|RNF121|TRIM9	http://amigo.geneontology.org/amigo/term/GO:0061630
actin filament	Gene Ontology	GO:0005884	8	63	0.0526629	0.243206	DNAJA3|PLS3|DMD|FYN|WASL|YES1|BIN3|LMOD2	http://amigo.geneontology.org/amigo/term/GO:0005884
chemotaxis	Gene Ontology	GO:0006935	6	41	0.0530994	0.243206	PDGFRA|PROK2|C3AR1|ENPP2|CCR5|CYSLTR1	http://amigo.geneontology.org/amigo/term/GO:0006935
photoreceptor outer segment	Gene Ontology	GO:0001750	6	41	0.0530994	0.243206	IFT140|RRH|RPGR|CNGB3|ARR3|MYO7A	http://amigo.geneontology.org/amigo/term/GO:0001750
RNA polymerase II transcription regulator complex	Gene Ontology	GO:0090575	6	41	0.0530994	0.243206	TCF3|RXRA|HIF1A|NR5A1|WWOX|POU2F1	http://amigo.geneontology.org/amigo/term/GO:0090575
SNARE complex	Gene Ontology	GO:0031201	6	41	0.0530994	0.243206	SNAP25|STX7|STX10|VTI1A|STX16|STXBP5L	http://amigo.geneontology.org/amigo/term/GO:0031201
cellular response to starvation	Gene Ontology	GO:0009267	7	52	0.0536382	0.243206	RRAGC|WRN|CADPS2|CLEC16A|ALB|GCGR|USP33	http://amigo.geneontology.org/amigo/term/GO:0009267
cellular response to organic cyclic compound	Gene Ontology	GO:0071407	4	21	0.0538657	0.243206	ALPL|TIPARP|BMP2|PAK3	http://amigo.geneontology.org/amigo/term/GO:0071407
spindle assembly	Gene Ontology	GO:0051225	4	21	0.0538657	0.243206	TUBGCP2|TUBGCP5|MAPRE3|MAPRE2	http://amigo.geneontology.org/amigo/term/GO:0051225
negative regulation of Notch signaling pathway	Gene Ontology	GO:0045746	4	21	0.0538657	0.243206	EGFL7|BMP7|GATA2|TSPAN15	http://amigo.geneontology.org/amigo/term/GO:0045746
coronary vasculature development	Gene Ontology	GO:0060976	4	21	0.0538657	0.243206	MYH10|PRICKLE1|AP2B1|LTBP1	http://amigo.geneontology.org/amigo/term/GO:0060976
U4/U6 x U5 tri-snRNP complex	Gene Ontology	GO:0046540	4	21	0.0538657	0.243206	PRPF3|PPIH|SNRPE|PRPF6	http://amigo.geneontology.org/amigo/term/GO:0046540
centriole	Gene Ontology	GO:0005814	9	75	0.0541529	0.243206	CEP128|IFT140|RP2|NIN|CEP170|CEP164|PCM1|SCLT1|OFD1	http://amigo.geneontology.org/amigo/term/GO:0005814
fibrillar center	Gene Ontology	GO:0001650	10	87	0.0546111	0.243206	FHIT|NOLC1|MLLT1|TOP1|JAZF1|KLF6|SAMD4A|GAR1|IP6K1|RNMT	http://amigo.geneontology.org/amigo/term/GO:0001650
motile cilium	Gene Ontology	GO:0031514	5	31	0.0551837	0.243206	ARL13B|NPHP1|OFD1|PKD1|HIF1A	http://amigo.geneontology.org/amigo/term/GO:0031514
SNAP receptor activity	Gene Ontology	GO:0005484	5	31	0.0551837	0.243206	SNAP25|VTI1A|STX7|STX10|STX16	http://amigo.geneontology.org/amigo/term/GO:0005484
peptide hormone binding	Gene Ontology	GO:0017046	5	31	0.0551837	0.243206	GCGR|GLP1R|ADCYAP1R1|IL12B|VIPR1	http://amigo.geneontology.org/amigo/term/GO:0017046
epidermal growth factor receptor signaling pathway	Gene Ontology	GO:0007173	5	31	0.0551837	0.243206	AKT1|PLCG1|PLCE1|EGF|GAREM1	http://amigo.geneontology.org/amigo/term/GO:0007173
vesicle	Gene Ontology	GO:0031982	8	64	0.0563721	0.243206	MYO3A|SLC2A1|AKT1|PIK3C2A|VAPA|TSPAN4|SYBU|RHOF	http://amigo.geneontology.org/amigo/term/GO:0031982
positive regulation of apoptotic process	Gene Ontology	GO:0043065	13	125	0.0577648	0.243206	ITGB1|BMP7|NCOA1|GPLD1|BMP2|ECT2|UNC5C|GRIN2A|TNFRSF8|ZNF346|CTNNBL1|ALDH1A2|RNPS1	http://amigo.geneontology.org/amigo/term/GO:0043065
negative regulation of inflammatory response	Gene Ontology	GO:0050728	7	53	0.0578209	0.243206	ENPP3|RORA|PPARD|WFDC1|NFKB1|CDH5|NLRC3	http://amigo.geneontology.org/amigo/term/GO:0050728
ribosome binding	Gene Ontology	GO:0043022	6	42	0.0578385	0.243206	NAA15|EIF2A|CPEB2|STK3|MTOR|SRP72	http://amigo.geneontology.org/amigo/term/GO:0043022
stem cell population maintenance	Gene Ontology	GO:0019827	6	42	0.0578385	0.243206	ESRRB|SMC3|MED27|EIF4E|MED7|EIF4ENIF1	http://amigo.geneontology.org/amigo/term/GO:0019827
positive regulation of nucleic acid-templated transcription	Gene Ontology	GO:1903508	6	42	0.0578385	0.243206	NUP98|TDRD3|PRKCB|MED27|MED12L|SUPT7L	http://amigo.geneontology.org/amigo/term/GO:1903508
DNA-binding transcription factor activity	Gene Ontology	GO:0003700	20	216	0.0578708	0.243206	HSF1|NR3C2|HSF3|TRPS1|NFAT5|TCF3|ESRRB|MECOM|ZHX3|CREB5|IKZF5|RXRA|TCF7L2|PRDM5|MLXIP|HIF1A|MAF|NACC2|MAFB|GATA5	http://amigo.geneontology.org/amigo/term/GO:0003700
negative regulation of amyloid precursor protein biosynthetic process	Gene Ontology	GO:0042985	2	5	0.0580936	0.243206	BACE2|ITM2A	http://amigo.geneontology.org/amigo/term/GO:0042985
ADP-ribosylation factor binding	Gene Ontology	GO:0030306	2	5	0.0580936	0.243206	RAB11FIP3|SORL1	http://amigo.geneontology.org/amigo/term/GO:0030306
positive regulation of luteinizing hormone secretion	Gene Ontology	GO:0033686	2	5	0.0580936	0.243206	TGFB1|FSHR	http://amigo.geneontology.org/amigo/term/GO:0033686
negative regulation of biomineral tissue development	Gene Ontology	GO:0070168	2	5	0.0580936	0.243206	TGFB1|NOTCH1	http://amigo.geneontology.org/amigo/term/GO:0070168
glucokinase activity	Gene Ontology	GO:0004340	2	5	0.0580936	0.243206	HK2|GCK	http://amigo.geneontology.org/amigo/term/GO:0004340
LBD domain binding	Gene Ontology	GO:0050693	2	5	0.0580936	0.243206	SPON1|RXRA	http://amigo.geneontology.org/amigo/term/GO:0050693
negative regulation of cardiac muscle cell differentiation	Gene Ontology	GO:2000726	2	5	0.0580936	0.243206	SOX6|BMP2	http://amigo.geneontology.org/amigo/term/GO:2000726
pyramidal neuron development	Gene Ontology	GO:0021860	2	5	0.0580936	0.243206	SLC4A10|DCX	http://amigo.geneontology.org/amigo/term/GO:0021860
neurotransmitter receptor internalization	Gene Ontology	GO:0099590	2	5	0.0580936	0.243206	SNAP25|CACNG3	http://amigo.geneontology.org/amigo/term/GO:0099590
positive regulation of male gonad development	Gene Ontology	GO:2000020	2	5	0.0580936	0.243206	ZFPM2|NR5A1	http://amigo.geneontology.org/amigo/term/GO:2000020
positive regulation of cell-cell adhesion mediated by cadherin	Gene Ontology	GO:2000049	2	5	0.0580936	0.243206	ADAM19|PTPRU	http://amigo.geneontology.org/amigo/term/GO:2000049
regulation of skeletal muscle satellite cell proliferation	Gene Ontology	GO:0014842	2	5	0.0580936	0.243206	PPARD|ANGPT1	http://amigo.geneontology.org/amigo/term/GO:0014842
ganglioside catabolic process	Gene Ontology	GO:0006689	2	5	0.0580936	0.243206	NEU4|NEU3	http://amigo.geneontology.org/amigo/term/GO:0006689
endothelial cell activation	Gene Ontology	GO:0042118	2	5	0.0580936	0.243206	TGFB2|BMPER	http://amigo.geneontology.org/amigo/term/GO:0042118
oligosaccharide catabolic process	Gene Ontology	GO:0009313	2	5	0.0580936	0.243206	NEU4|NEU3	http://amigo.geneontology.org/amigo/term/GO:0009313
complement receptor mediated signaling pathway	Gene Ontology	GO:0002430	2	5	0.0580936	0.243206	C3AR1|GPLD1	http://amigo.geneontology.org/amigo/term/GO:0002430
positive regulation of transcription by RNA polymerase III	Gene Ontology	GO:0045945	2	5	0.0580936	0.243206	AR|MTOR	http://amigo.geneontology.org/amigo/term/GO:0045945
cellular response to arsenic-containing substance	Gene Ontology	GO:0071243	2	5	0.0580936	0.243206	MKNK2|ZFAND2A	http://amigo.geneontology.org/amigo/term/GO:0071243
carboxypeptidase activity	Gene Ontology	GO:0004180	2	5	0.0580936	0.243206	ACE2|CTSZ	http://amigo.geneontology.org/amigo/term/GO:0004180
nose development	Gene Ontology	GO:0043584	2	5	0.0580936	0.243206	RPGRIP1L|SMCHD1	http://amigo.geneontology.org/amigo/term/GO:0043584
positive regulation of vascular endothelial growth factor receptor signaling pathway	Gene Ontology	GO:0030949	2	5	0.0580936	0.243206	PRKCB|HIF1A	http://amigo.geneontology.org/amigo/term/GO:0030949
iron ion transmembrane transport	Gene Ontology	GO:0034755	2	5	0.0580936	0.243206	SLC11A2|SLC39A14	http://amigo.geneontology.org/amigo/term/GO:0034755
serotonin metabolic process	Gene Ontology	GO:0042428	2	5	0.0580936	0.243206	GRIN2A|BTBD9	http://amigo.geneontology.org/amigo/term/GO:0042428
extracellular vesicle	Gene Ontology	GO:1903561	2	5	0.0580936	0.243206	ARRDC4|SLC11A2	http://amigo.geneontology.org/amigo/term/GO:1903561
DNA dealkylation involved in DNA repair	Gene Ontology	GO:0006307	2	5	0.0580936	0.243206	ALKBH3|FTO	http://amigo.geneontology.org/amigo/term/GO:0006307
transferase complex	Gene Ontology	GO:1990234	2	5	0.0580936	0.243206	PDSS2|PDSS1	http://amigo.geneontology.org/amigo/term/GO:1990234
COPII-coated vesicle budding	Gene Ontology	GO:0090114	2	5	0.0580936	0.243206	VAPB|VAPA	http://amigo.geneontology.org/amigo/term/GO:0090114
negative regulation of SMAD protein complex assembly	Gene Ontology	GO:0010991	2	5	0.0580936	0.243206	TBX20|LDLRAD4	http://amigo.geneontology.org/amigo/term/GO:0010991
TORC2 signaling	Gene Ontology	GO:0038203	2	5	0.0580936	0.243206	PRR5L|PRR5	http://amigo.geneontology.org/amigo/term/GO:0038203
U3 snoRNA binding	Gene Ontology	GO:0034511	2	5	0.0580936	0.243206	DIEXF|BMS1	http://amigo.geneontology.org/amigo/term/GO:0034511
RNA polymerase I core binding	Gene Ontology	GO:0001042	2	5	0.0580936	0.243206	ERBB2|NOLC1	http://amigo.geneontology.org/amigo/term/GO:0001042
regulation of appetite	Gene Ontology	GO:0032098	2	5	0.0580936	0.243206	HTR4|HTR2C	http://amigo.geneontology.org/amigo/term/GO:0032098
vascular endothelial growth factor receptor 2 binding	Gene Ontology	GO:0043184	2	5	0.0580936	0.243206	DAB2IP|CDH5	http://amigo.geneontology.org/amigo/term/GO:0043184
necroptotic signaling pathway	Gene Ontology	GO:0097527	2	5	0.0580936	0.243206	RIPK1|TLR3	http://amigo.geneontology.org/amigo/term/GO:0097527
positive regulation of blood vessel diameter	Gene Ontology	GO:0097755	2	5	0.0580936	0.243206	AGTR2|PTPRM	http://amigo.geneontology.org/amigo/term/GO:0097755
positive regulation of gamma-delta T cell differentiation	Gene Ontology	GO:0045588	2	5	0.0580936	0.243206	SOX13|NCKAP1L	http://amigo.geneontology.org/amigo/term/GO:0045588
potassium channel inhibitor activity	Gene Ontology	GO:0019870	2	5	0.0580936	0.243206	WNK1|ENSA	http://amigo.geneontology.org/amigo/term/GO:0019870
regulation of protein localization to membrane	Gene Ontology	GO:1905475	2	5	0.0580936	0.243206	GPC1|GPC5	http://amigo.geneontology.org/amigo/term/GO:1905475
morphogenesis of a branching structure	Gene Ontology	GO:0001763	2	5	0.0580936	0.243206	SETD2|COL13A1	http://amigo.geneontology.org/amigo/term/GO:0001763
-	Gene Ontology	GO:0045080	2	5	0.0580936	0.243206	TLR3|MYD88	http://amigo.geneontology.org/amigo/term/GO:0045080
hyalurononglucosaminidase activity	Gene Ontology	GO:0004415	2	5	0.0580936	0.243206	CEMIP|HYAL6	http://amigo.geneontology.org/amigo/term/GO:0004415
negative regulation of ruffle assembly	Gene Ontology	GO:1900028	2	5	0.0580936	0.243206	STAP1|EVL	http://amigo.geneontology.org/amigo/term/GO:1900028
negative regulation of production of miRNAs involved in gene silencing by miRNA	Gene Ontology	GO:1903799	2	5	0.0580936	0.243206	PPP3CA|ZMPSTE24	http://amigo.geneontology.org/amigo/term/GO:1903799
retina vasculature development in camera-type eye	Gene Ontology	GO:0061298	2	5	0.0580936	0.243206	PDGFRA|HIF1A	http://amigo.geneontology.org/amigo/term/GO:0061298
response to fluid shear stress	Gene Ontology	GO:0034405	2	5	0.0580936	0.243206	AKT1|PKD1	http://amigo.geneontology.org/amigo/term/GO:0034405
retinoic acid metabolic process	Gene Ontology	GO:0042573	2	5	0.0580936	0.243206	ADH1C|ADH6	http://amigo.geneontology.org/amigo/term/GO:0042573
regulation of axon regeneration	Gene Ontology	GO:0048679	2	5	0.0580936	0.243206	PTPRF|MAP2K2	http://amigo.geneontology.org/amigo/term/GO:0048679
equatorial microtubule organizing center	Gene Ontology	GO:0000923	2	5	0.0580936	0.243206	TUBGCP2|TUBGCP5	http://amigo.geneontology.org/amigo/term/GO:0000923
clustering of voltage-gated sodium channels	Gene Ontology	GO:0045162	2	5	0.0580936	0.243206	NRCAM|SCLT1	http://amigo.geneontology.org/amigo/term/GO:0045162
GATOR1 complex	Gene Ontology	GO:1990130	2	5	0.0580936	0.243206	SZT2|NPRL2	http://amigo.geneontology.org/amigo/term/GO:1990130
macropinocytosis	Gene Ontology	GO:0044351	2	5	0.0580936	0.243206	CARMIL1|MAPKAPK3	http://amigo.geneontology.org/amigo/term/GO:0044351
equilibrioception	Gene Ontology	GO:0050957	2	5	0.0580936	0.243206	CDH23|MYO7A	http://amigo.geneontology.org/amigo/term/GO:0050957
fructokinase activity	Gene Ontology	GO:0008865	2	5	0.0580936	0.243206	HK2|GCK	http://amigo.geneontology.org/amigo/term/GO:0008865
bone mineralization involved in bone maturation	Gene Ontology	GO:0035630	2	5	0.0580936	0.243206	ANO6|BMP2	http://amigo.geneontology.org/amigo/term/GO:0035630
positive regulation of cardioblast differentiation	Gene Ontology	GO:0051891	2	5	0.0580936	0.243206	TGFB2|DHX36	http://amigo.geneontology.org/amigo/term/GO:0051891
postsynaptic neurotransmitter receptor diffusion trapping	Gene Ontology	GO:0098970	2	5	0.0580936	0.243206	CACNG3|GPHN	http://amigo.geneontology.org/amigo/term/GO:0098970
translation factor activity, RNA binding	Gene Ontology	GO:0008135	2	5	0.0580936	0.243206	STK3|CPEB2	http://amigo.geneontology.org/amigo/term/GO:0008135
vasoactive intestinal polypeptide receptor activity	Gene Ontology	GO:0004999	2	5	0.0580936	0.243206	ADCYAP1R1|VIPR1	http://amigo.geneontology.org/amigo/term/GO:0004999
positive regulation of cell cycle G2/M phase transition	Gene Ontology	GO:1902751	2	5	0.0580936	0.243206	HSF1|HSF3	http://amigo.geneontology.org/amigo/term/GO:1902751
cellular response to glucagon stimulus	Gene Ontology	GO:0071377	2	5	0.0580936	0.243206	GCGR|GLP1R	http://amigo.geneontology.org/amigo/term/GO:0071377
protein processing involved in protein targeting to mitochondrion	Gene Ontology	GO:0006627	2	5	0.0580936	0.243206	IMMP1L|IMMP2L	http://amigo.geneontology.org/amigo/term/GO:0006627
calcium-activated potassium channel activity	Gene Ontology	GO:0015269	2	5	0.0580936	0.243206	KCNMA1|KCNMB4	http://amigo.geneontology.org/amigo/term/GO:0015269
negative regulation of telomerase activity	Gene Ontology	GO:0051974	2	5	0.0580936	0.243206	PINX1|POT1	http://amigo.geneontology.org/amigo/term/GO:0051974
mannokinase activity	Gene Ontology	GO:0019158	2	5	0.0580936	0.243206	HK2|GCK	http://amigo.geneontology.org/amigo/term/GO:0019158
negative regulation of macrophage derived foam cell differentiation	Gene Ontology	GO:0010745	2	5	0.0580936	0.243206	ABCA5|ITGAV	http://amigo.geneontology.org/amigo/term/GO:0010745
heterochromatin organization	Gene Ontology	GO:0070828	2	5	0.0580936	0.243206	PRDM16|HP1BP3	http://amigo.geneontology.org/amigo/term/GO:0070828
JUN kinase binding	Gene Ontology	GO:0008432	2	5	0.0580936	0.243206	MAD2L2|SPAG9	http://amigo.geneontology.org/amigo/term/GO:0008432
calcineurin complex	Gene Ontology	GO:0005955	2	5	0.0580936	0.243206	PPP3CA|ITPR1	http://amigo.geneontology.org/amigo/term/GO:0005955
phosphatidylinositol binding	Gene Ontology	GO:0035091	8	65	0.0602431	0.248844	SNX8|AIDA|MCF2L|PXDC1|PIK3C2A|PARD3B|ITPR2|ITPR1	http://amigo.geneontology.org/amigo/term/GO:0035091
cognition	Gene Ontology	GO:0050890	4	22	0.0608498	0.248844	SLC1A4|DGCR2|SOBP|TUSC3	http://amigo.geneontology.org/amigo/term/GO:0050890
chromosome, centromeric region	Gene Ontology	GO:0000775	4	22	0.0608498	0.248844	PPP2CB|ZNF330|DNMT3A|DSCC1	http://amigo.geneontology.org/amigo/term/GO:0000775
establishment of protein localization	Gene Ontology	GO:0045184	4	22	0.0608498	0.248844	PHLDB2|MDM2|WDPCP|PLEKHA1	http://amigo.geneontology.org/amigo/term/GO:0045184
positive regulation of mitotic cell cycle	Gene Ontology	GO:0045931	4	22	0.0608498	0.248844	PRKCA|EIF4E|MEIS2|HSF1	http://amigo.geneontology.org/amigo/term/GO:0045931
trans-Golgi network membrane	Gene Ontology	GO:0032588	4	22	0.0608498	0.248844	ARFIP1|ARFIP2|RAB31|STX10	http://amigo.geneontology.org/amigo/term/GO:0032588
regulation of cell adhesion	Gene Ontology	GO:0030155	4	22	0.0608498	0.248844	LAMA1|PKD1|LAMA3|LAMA4	http://amigo.geneontology.org/amigo/term/GO:0030155
social behavior	Gene Ontology	GO:0035176	4	22	0.0608498	0.248844	CNTNAP2|GRID1|DVL1|BRINP1	http://amigo.geneontology.org/amigo/term/GO:0035176
protein kinase B signaling	Gene Ontology	GO:0043491	4	22	0.0608498	0.248844	AKT1|CD40|KDR|RPS6KB2	http://amigo.geneontology.org/amigo/term/GO:0043491
semaphorin-plexin signaling pathway	Gene Ontology	GO:0071526	4	22	0.0608498	0.248844	MET|SEMA6D|FARP2|SEMA5A	http://amigo.geneontology.org/amigo/term/GO:0071526
phosphatidylinositol-3,5-bisphosphate binding	Gene Ontology	GO:0080025	4	22	0.0608498	0.248844	SH3PXD2B|PLEKHA5|ATP13A2|GBF1	http://amigo.geneontology.org/amigo/term/GO:0080025
immunological synapse	Gene Ontology	GO:0001772	4	22	0.0608498	0.248844	ALCAM|CARD11|SKAP1|STX7	http://amigo.geneontology.org/amigo/term/GO:0001772
embryonic organ development	Gene Ontology	GO:0048568	4	22	0.0608498	0.248844	ZFPM2|TGFBR2|TGFB2|RBBP6	http://amigo.geneontology.org/amigo/term/GO:0048568
kinesin complex	Gene Ontology	GO:0005871	5	32	0.0608894	0.248844	KIF6|KIF13A|KIF13B|KIF21A|KIF26A	http://amigo.geneontology.org/amigo/term/GO:0005871
negative regulation of cold-induced thermogenesis	Gene Ontology	GO:0120163	5	32	0.0608894	0.248844	ZNF423|LAMA4|NOTCH1|IP6K1|MAP2K6	http://amigo.geneontology.org/amigo/term/GO:0120163
positive regulation of MAP kinase activity	Gene Ontology	GO:0043406	5	32	0.0608894	0.248844	ROBO1|ERBB2|PIK3R5|PIK3R6|MIF	http://amigo.geneontology.org/amigo/term/GO:0043406
positive regulation of TORC1 signaling	Gene Ontology	GO:1904263	3	13	0.061911	0.248844	TELO2|CLEC16A|CEP192	http://amigo.geneontology.org/amigo/term/GO:1904263
nBAF complex	Gene Ontology	GO:0071565	3	13	0.061911	0.248844	SMARCC1|ARID1B|DPF1	http://amigo.geneontology.org/amigo/term/GO:0071565
telomerase RNA binding	Gene Ontology	GO:0070034	3	13	0.061911	0.248844	PINX1|DHX36|GAR1	http://amigo.geneontology.org/amigo/term/GO:0070034
establishment or maintenance of epithelial cell apical/basal polarity	Gene Ontology	GO:0045197	3	13	0.061911	0.248844	FAT1|DLG5|PARD3B	http://amigo.geneontology.org/amigo/term/GO:0045197
regulation of cellular protein localization	Gene Ontology	GO:1903827	3	13	0.061911	0.248844	STX10|DVL1|PARP1	http://amigo.geneontology.org/amigo/term/GO:1903827
positive regulation of actin cytoskeleton reorganization	Gene Ontology	GO:2000251	3	13	0.061911	0.248844	BAIAP2|STAP1|BAIAP2L1	http://amigo.geneontology.org/amigo/term/GO:2000251
very long-chain fatty acid biosynthetic process	Gene Ontology	GO:0042761	3	13	0.061911	0.248844	ELOVL6|TECRL|ELOVL1	http://amigo.geneontology.org/amigo/term/GO:0042761
cardiac muscle tissue development	Gene Ontology	GO:0048738	3	13	0.061911	0.248844	BMP7|SGCZ|ALDH1A2	http://amigo.geneontology.org/amigo/term/GO:0048738
proteoglycan biosynthetic process	Gene Ontology	GO:0030166	3	13	0.061911	0.248844	CHST8|BMPR1B|CANT1	http://amigo.geneontology.org/amigo/term/GO:0030166
positive regulation of release of sequestered calcium ion into cytosol	Gene Ontology	GO:0051281	3	13	0.061911	0.248844	PLCG1|NPSR1|CEMIP	http://amigo.geneontology.org/amigo/term/GO:0051281
lysine-acetylated histone binding	Gene Ontology	GO:0070577	3	13	0.061911	0.248844	BRDT|PSME4|PHIP	http://amigo.geneontology.org/amigo/term/GO:0070577
mRNA 3'-UTR AU-rich region binding	Gene Ontology	GO:0035925	3	13	0.061911	0.248844	RBMS3|DHX36|ILF3	http://amigo.geneontology.org/amigo/term/GO:0035925
heterotypic cell-cell adhesion	Gene Ontology	GO:0034113	3	13	0.061911	0.248844	ITGB1|NRCAM|ITGAV	http://amigo.geneontology.org/amigo/term/GO:0034113
transcription coactivator binding	Gene Ontology	GO:0001223	3	13	0.061911	0.248844	PPARD|RORA|POU2F1	http://amigo.geneontology.org/amigo/term/GO:0001223
positive regulation of intracellular protein transport	Gene Ontology	GO:0090316	3	13	0.061911	0.248844	PCM1|PRR5L|CEP131	http://amigo.geneontology.org/amigo/term/GO:0090316
actin filament-based movement	Gene Ontology	GO:0030048	3	13	0.061911	0.248844	MYH10|MYO7A|WASL	http://amigo.geneontology.org/amigo/term/GO:0030048
cardiac muscle cell differentiation	Gene Ontology	GO:0055007	3	13	0.061911	0.248844	ITGB1|SOX6|BMP2	http://amigo.geneontology.org/amigo/term/GO:0055007
formation of cytoplasmic translation initiation complex	Gene Ontology	GO:0001732	3	13	0.061911	0.248844	EIF3H|EIF3B|EIF3E	http://amigo.geneontology.org/amigo/term/GO:0001732
positive regulation of ERK1 and ERK2 cascade	Gene Ontology	GO:0070374	12	114	0.0621779	0.248868	HTR2C|GAREM1|NOTCH1|MIF|KDR|BMPER|ADCYAP1|FSHR|ANGPT1|PDE8A|ROR1|BMP2	http://amigo.geneontology.org/amigo/term/GO:0070374
regulation of gene expression	Gene Ontology	GO:0010468	12	114	0.0621779	0.248868	PRDM16|TGFBR2|DNMT3A|PRDM11|MECOM|PPP2CB|SLC4A5|PRDM5|MAPK10|ZNF827|SRPK2|FUT8	http://amigo.geneontology.org/amigo/term/GO:0010468
hydrolase activity	Gene Ontology	GO:0016787	7	54	0.0621995	0.248868	ENTPD6|INTS11|INPPL1|MPPED1|MPPED2|IFIH1|ENGASE	http://amigo.geneontology.org/amigo/term/GO:0016787
T cell receptor signaling pathway	Gene Ontology	GO:0050852	7	54	0.0621995	0.248868	WNK1|THEMIS|SKAP1|FYN|PLCG2|PLCG1|BG8	http://amigo.geneontology.org/amigo/term/GO:0050852
cytoplasmic microtubule	Gene Ontology	GO:0005881	6	43	0.0628224	0.250792	CLIP1|ARHGAP18|SYBU|MID1|MAPRE3|MAPRE2	http://amigo.geneontology.org/amigo/term/GO:0005881
positive regulation of JNK cascade	Gene Ontology	GO:0046330	6	43	0.0628224	0.250792	TRAF1|AXIN1|EDA2R|PLCB1|TLR3|MYD88	http://amigo.geneontology.org/amigo/term/GO:0046330
cilium assembly	Gene Ontology	GO:0060271	13	127	0.063326	0.252231	CLUAP1|ATP6V1D|SCLT1|FAM161A|CEP164|RPGR|CEP131|TEKT5|ABLIM3|PCM1|OFD1|WDPCP|GSN	http://amigo.geneontology.org/amigo/term/GO:0060271
Z disc	Gene Ontology	GO:0030018	8	66	0.0642769	0.255441	PDLIM5|DMD|NEBL|PDLIM3|PSEN2|DNAJB6|SYNPO2|PPP3CA	http://amigo.geneontology.org/amigo/term/GO:0030018
centriolar satellite	Gene Ontology	GO:0034451	8	66	0.0642769	0.255441	RAB11FIP3|SPAG9|PCM1|CEP131|AK5|PIK3R5|RASSF7|NLRC3	http://amigo.geneontology.org/amigo/term/GO:0034451
negative regulation of endopeptidase activity	Gene Ontology	GO:0010951	9	78	0.0648927	0.257598	RECK|WFIKKN2|WFDC1|SERPINF1|TFPI|C3|SERPINH1|C5|TIMP2	http://amigo.geneontology.org/amigo/term/GO:0010951
BMP signaling pathway	Gene Ontology	GO:0030509	7	55	0.0667747	0.262239	BMP7|TGFB1|TGFB2|BMP2|BMPR1B|USP15|PDCD4	http://amigo.geneontology.org/amigo/term/GO:0030509
ubiquitin conjugating enzyme activity	Gene Ontology	GO:0061631	5	33	0.0669163	0.262239	UBE3C|AKTIP|UBE2R2|UBE2D3|UBE2E3	http://amigo.geneontology.org/amigo/term/GO:0061631
brush border	Gene Ontology	GO:0005903	5	33	0.0669163	0.262239	CUBN|MYH10|FLNB|ADD3|EPS8	http://amigo.geneontology.org/amigo/term/GO:0005903
phosphatidylinositol-3-phosphate binding	Gene Ontology	GO:0032266	5	33	0.0669163	0.262239	SH3PXD2B|PLEKHA5|DENND1A|DAB2IP|SNX19	http://amigo.geneontology.org/amigo/term/GO:0032266
positive regulation of catalytic activity	Gene Ontology	GO:0043085	5	33	0.0669163	0.262239	SH3PXD2B|PSEN2|DDOST|DPM2|NCSTN	http://amigo.geneontology.org/amigo/term/GO:0043085
positive regulation of protein serine/threonine kinase activity	Gene Ontology	GO:0071902	5	33	0.0669163	0.262239	TGFB1|TELO2|PPP2CB|DBF4|FAM20A	http://amigo.geneontology.org/amigo/term/GO:0071902
non-motile cilium assembly	Gene Ontology	GO:1905515	5	33	0.0669163	0.262239	ARL13B|IFT140|TTC8|CC2D2A|RPGRIP1L	http://amigo.geneontology.org/amigo/term/GO:1905515
scaffold protein binding	Gene Ontology	GO:0097110	5	33	0.0669163	0.262239	ITPR2|MDM2|GRID2|CAV2|CACNA1G	http://amigo.geneontology.org/amigo/term/GO:0097110
catalytic activity	Gene Ontology	GO:0003824	5	33	0.0669163	0.262239	PLD5|PHKA2|DIP2C|CDYL2|PHKB	http://amigo.geneontology.org/amigo/term/GO:0003824
microtubule organizing center	Gene Ontology	GO:0005815	5	33	0.0669163	0.262239	EHBP1|YES1|UBXN2B|MAPRE3|MAPRE2	http://amigo.geneontology.org/amigo/term/GO:0005815
adenylate cyclase-modulating G protein-coupled receptor signaling pathway	Gene Ontology	GO:0007188	6	44	0.0680516	0.262239	GNAS|CALCR|VIPR1|GLP1R|GCGR|ADCYAP1R1	http://amigo.geneontology.org/amigo/term/GO:0007188
ADP binding	Gene Ontology	GO:0043531	4	23	0.0682878	0.262239	MYO3A|MYH10|PRKAG2|GCLC	http://amigo.geneontology.org/amigo/term/GO:0043531
lamellipodium assembly	Gene Ontology	GO:0030032	4	23	0.0682878	0.262239	PTPRO|PARVB|CARMIL1|ABLIM3	http://amigo.geneontology.org/amigo/term/GO:0030032
adenylate cyclase-inhibiting G protein-coupled receptor signaling pathway	Gene Ontology	GO:0007193	4	23	0.0682878	0.262239	PALM|AKAP12|GPR37|FSHR	http://amigo.geneontology.org/amigo/term/GO:0007193
oxidoreductase activity, acting on the CH-OH group of donors, NAD or NADP as acceptor	Gene Ontology	GO:0016616	4	23	0.0682878	0.262239	SDR42E2|CTBP2|BDH2|DHRS3	http://amigo.geneontology.org/amigo/term/GO:0016616
insulin secretion	Gene Ontology	GO:0030073	4	23	0.0682878	0.262239	RAPGEF4|SNX19|SLC30A8|ADCYAP1	http://amigo.geneontology.org/amigo/term/GO:0030073
actomyosin structure organization	Gene Ontology	GO:0031032	4	23	0.0682878	0.262239	EPB41L3|CDC42BPA|CDC42BPB|EPB41	http://amigo.geneontology.org/amigo/term/GO:0031032
mRNA processing	Gene Ontology	GO:0006397	7	56	0.071547	0.262239	HSF1|RBFOX1|TDRD3|RBBP6|CPSF6|PTBP1|GPATCH1	http://amigo.geneontology.org/amigo/term/GO:0006397
Rab GTPase binding	Gene Ontology	GO:0017137	10	92	0.0717835	0.262239	TBC1D8|TBC1D9|ULK1|CLEC16A|TBC1D4|RUSC2|RAB11FIP3|DENND1A|STXBP5L|RIMS2	http://amigo.geneontology.org/amigo/term/GO:0017137
integrin complex	Gene Ontology	GO:0008305	3	14	0.0720486	0.262239	ITGB1|ITGB8|ITGB5	http://amigo.geneontology.org/amigo/term/GO:0008305
regulation of heart rate	Gene Ontology	GO:0002027	3	14	0.0720486	0.262239	GPD1L|MDM2|DMD	http://amigo.geneontology.org/amigo/term/GO:0002027
structural constituent of muscle	Gene Ontology	GO:0008307	3	14	0.0720486	0.262239	MYBPC3|DAG1|PDLIM3	http://amigo.geneontology.org/amigo/term/GO:0008307
Rac protein signal transduction	Gene Ontology	GO:0016601	3	14	0.0720486	0.262239	TIAM1|FARP2|EPS8	http://amigo.geneontology.org/amigo/term/GO:0016601
histone H2A acetylation	Gene Ontology	GO:0043968	3	14	0.0720486	0.262239	NOC4L|EPC1|MSL3	http://amigo.geneontology.org/amigo/term/GO:0043968
transforming growth factor beta binding	Gene Ontology	GO:0050431	3	14	0.0720486	0.262239	TGFBR2|WFIKKN2|LTBP1	http://amigo.geneontology.org/amigo/term/GO:0050431
respiratory electron transport chain	Gene Ontology	GO:0022904	3	14	0.0720486	0.262239	NDUFA5|PPARGC1A|IMMP2L	http://amigo.geneontology.org/amigo/term/GO:0022904
sterol binding	Gene Ontology	GO:0032934	3	14	0.0720486	0.262239	OSBPL10|OSBPL9|OSBPL5	http://amigo.geneontology.org/amigo/term/GO:0032934
endoderm development	Gene Ontology	GO:0007492	3	14	0.0720486	0.262239	TGFB1|NOTCH1|EXT1	http://amigo.geneontology.org/amigo/term/GO:0007492
neural crest cell development	Gene Ontology	GO:0014032	3	14	0.0720486	0.262239	NOLC1|ALDH1A2|TAPT1	http://amigo.geneontology.org/amigo/term/GO:0014032
mRNA methylation	Gene Ontology	GO:0080009	3	14	0.0720486	0.262239	ZC3H13|TRMT61A|TRMT61B	http://amigo.geneontology.org/amigo/term/GO:0080009
extrinsic component of plasma membrane	Gene Ontology	GO:0019897	3	14	0.0720486	0.262239	DNAJA3|SCUBE1|NUMB	http://amigo.geneontology.org/amigo/term/GO:0019897
protein localization to membrane	Gene Ontology	GO:0072657	3	14	0.0720486	0.262239	SH3PXD2B|TM9SF4|TM9SF2	http://amigo.geneontology.org/amigo/term/GO:0072657
eukaryotic 43S preinitiation complex	Gene Ontology	GO:0016282	3	14	0.0720486	0.262239	EIF3H|EIF3B|EIF3E	http://amigo.geneontology.org/amigo/term/GO:0016282
positive regulation of microtubule polymerization	Gene Ontology	GO:0031116	3	14	0.0720486	0.262239	MET|CLIP1|NIN	http://amigo.geneontology.org/amigo/term/GO:0031116
laminin binding	Gene Ontology	GO:0043236	3	14	0.0720486	0.262239	ITGB1|GPC1|DAG1	http://amigo.geneontology.org/amigo/term/GO:0043236
positive regulation of receptor internalization	Gene Ontology	GO:0002092	3	14	0.0720486	0.262239	PLCG2|ANGPT1|EGF	http://amigo.geneontology.org/amigo/term/GO:0002092
sarcomere	Gene Ontology	GO:0030017	3	14	0.0720486	0.262239	LRRC40|ROBO2|PYROXD1	http://amigo.geneontology.org/amigo/term/GO:0030017
Ada2/Gcn5/Ada3 transcription activator complex	Gene Ontology	GO:0005671	3	14	0.0720486	0.262239	MBIP|ZZZ3|UBAP2L	http://amigo.geneontology.org/amigo/term/GO:0005671
actin polymerization or depolymerization	Gene Ontology	GO:0008154	3	14	0.0720486	0.262239	GSN|EVL|VILL	http://amigo.geneontology.org/amigo/term/GO:0008154
negative regulation of myoblast differentiation	Gene Ontology	GO:0045662	3	14	0.0720486	0.262239	PPARD|MBNL3|NOTCH1	http://amigo.geneontology.org/amigo/term/GO:0045662
pericentriolar material	Gene Ontology	GO:0000242	3	14	0.0720486	0.262239	TNKS2|NIN|CEP192	http://amigo.geneontology.org/amigo/term/GO:0000242
glutamate receptor activity	Gene Ontology	GO:0008066	3	14	0.0720486	0.262239	GRM7|GRID1|GRID2	http://amigo.geneontology.org/amigo/term/GO:0008066
proton transmembrane transport	Gene Ontology	GO:1902600	8	68	0.0728363	0.262239	SLC4A10|ATP6V1D|SLC9A3|ATP6AP1|SLC9A9|CLCN4|ATP2C1|ATP6V0C	http://amigo.geneontology.org/amigo/term/GO:1902600
cholesterol binding	Gene Ontology	GO:0015485	5	34	0.0732624	0.262239	OSBPL10|SIDT1|ERLIN1|PROM1|OSBPL5	http://amigo.geneontology.org/amigo/term/GO:0015485
positive regulation of osteoblast differentiation	Gene Ontology	GO:0045669	6	45	0.0735254	0.262239	BMP7|BMP2|GNAS|ZHX3|BMPR1B|JAG1	http://amigo.geneontology.org/amigo/term/GO:0045669
peptidyl-threonine phosphorylation	Gene Ontology	GO:0018107	6	45	0.0735254	0.262239	ULK1|WNK1|AKT1|MTOR|CDC42BPA|CDC42BPB	http://amigo.geneontology.org/amigo/term/GO:0018107
collateral sprouting	Gene Ontology	GO:0048668	2	6	0.0745428	0.262239	DVL1|NIN	http://amigo.geneontology.org/amigo/term/GO:0048668
Wnt signalosome	Gene Ontology	GO:1990909	2	6	0.0745428	0.262239	RECK|DVL1	http://amigo.geneontology.org/amigo/term/GO:1990909
IMP salvage	Gene Ontology	GO:0032264	2	6	0.0745428	0.262239	HPRT1|PRTFDC1	http://amigo.geneontology.org/amigo/term/GO:0032264
histone methyltransferase activity	Gene Ontology	GO:0042054	2	6	0.0745428	0.262239	PRDM5|PRDM11	http://amigo.geneontology.org/amigo/term/GO:0042054
type II transforming growth factor beta receptor binding	Gene Ontology	GO:0005114	2	6	0.0745428	0.262239	TGFB1|TGFB2	http://amigo.geneontology.org/amigo/term/GO:0005114
positive regulation of astrocyte differentiation	Gene Ontology	GO:0048711	2	6	0.0745428	0.262239	NOTCH1|BMP2	http://amigo.geneontology.org/amigo/term/GO:0048711
positive regulation of RIG-I signaling pathway	Gene Ontology	GO:1900246	2	6	0.0745428	0.262239	ANKRD17|USP15	http://amigo.geneontology.org/amigo/term/GO:1900246
negative regulation of hydrogen peroxide-induced cell death	Gene Ontology	GO:1903206	2	6	0.0745428	0.262239	PDE8A|GPR37	http://amigo.geneontology.org/amigo/term/GO:1903206
histone methyltransferase activity (H3-K36 specific)	Gene Ontology	GO:0046975	2	6	0.0745428	0.262239	ASH1L|SETD2	http://amigo.geneontology.org/amigo/term/GO:0046975
negative regulation of chromatin binding	Gene Ontology	GO:0035562	2	6	0.0745428	0.262239	PPP3CA|BTAF1	http://amigo.geneontology.org/amigo/term/GO:0035562
myeloid cell homeostasis	Gene Ontology	GO:0002262	2	6	0.0745428	0.262239	ITPKB|NCSTN	http://amigo.geneontology.org/amigo/term/GO:0002262
AMP-activated protein kinase activity	Gene Ontology	GO:0004679	2	6	0.0745428	0.262239	PRKAG1|PRKAG2	http://amigo.geneontology.org/amigo/term/GO:0004679
positive regulation of keratinocyte migration	Gene Ontology	GO:0051549	2	6	0.0745428	0.262239	MTOR|MAPRE2	http://amigo.geneontology.org/amigo/term/GO:0051549
microtubule minus-end	Gene Ontology	GO:0036449	2	6	0.0745428	0.262239	CAMSAP1|NIN	http://amigo.geneontology.org/amigo/term/GO:0036449
blood circulation	Gene Ontology	GO:0008015	2	6	0.0745428	0.262239	TBX20|IMMP2L	http://amigo.geneontology.org/amigo/term/GO:0008015
intestinal absorption	Gene Ontology	GO:0050892	2	6	0.0745428	0.262239	ACO1|MOGAT2	http://amigo.geneontology.org/amigo/term/GO:0050892
T cell receptor complex	Gene Ontology	GO:0042101	2	6	0.0745428	0.262239	ALCAM|SKAP1	http://amigo.geneontology.org/amigo/term/GO:0042101
paraxial mesoderm development	Gene Ontology	GO:0048339	2	6	0.0745428	0.262239	POGLUT1|YAP1	http://amigo.geneontology.org/amigo/term/GO:0048339
cerebellar granule cell differentiation	Gene Ontology	GO:0021707	2	6	0.0745428	0.262239	OPHN1|GRID2	http://amigo.geneontology.org/amigo/term/GO:0021707
cellular response to oxidised low-density lipoprotein particle stimulus	Gene Ontology	GO:0140052	2	6	0.0745428	0.262239	AKT1|MYD88	http://amigo.geneontology.org/amigo/term/GO:0140052
notochord development	Gene Ontology	GO:0030903	2	6	0.0745428	0.262239	COL13A1|YAP1	http://amigo.geneontology.org/amigo/term/GO:0030903
positive regulation of smooth muscle cell migration	Gene Ontology	GO:0014911	2	6	0.0745428	0.262239	S100A11|SEMA6D	http://amigo.geneontology.org/amigo/term/GO:0014911
skeletal muscle acetylcholine-gated channel clustering	Gene Ontology	GO:0071340	2	6	0.0745428	0.262239	DVL1|LRP4	http://amigo.geneontology.org/amigo/term/GO:0071340
negative regulation of vascular endothelial growth factor signaling pathway	Gene Ontology	GO:1900747	2	6	0.0745428	0.262239	DAB2IP|IL12B	http://amigo.geneontology.org/amigo/term/GO:1900747
telomeric D-loop disassembly	Gene Ontology	GO:0061820	2	6	0.0745428	0.262239	WRN|POT1	http://amigo.geneontology.org/amigo/term/GO:0061820
kinetochore binding	Gene Ontology	GO:0043515	2	6	0.0745428	0.262239	MAD1L1|CENPE	http://amigo.geneontology.org/amigo/term/GO:0043515
7S RNA binding	Gene Ontology	GO:0008312	2	6	0.0745428	0.262239	SRP72|SRP54	http://amigo.geneontology.org/amigo/term/GO:0008312
sulfate transport	Gene Ontology	GO:0008272	2	6	0.0745428	0.262239	SLC13A1|SLC25A30	http://amigo.geneontology.org/amigo/term/GO:0008272
phospholipid catabolic process	Gene Ontology	GO:0009395	2	6	0.0745428	0.262239	PLCG2|PLCG1	http://amigo.geneontology.org/amigo/term/GO:0009395
regulation of heart contraction	Gene Ontology	GO:0008016	2	6	0.0745428	0.262239	CACNA1B|GLP1R	http://amigo.geneontology.org/amigo/term/GO:0008016
regulation of receptor signaling pathway via JAK-STAT	Gene Ontology	GO:0046425	2	6	0.0745428	0.262239	MST1|EGF	http://amigo.geneontology.org/amigo/term/GO:0046425
mesenchymal cell differentiation	Gene Ontology	GO:0048762	2	6	0.0745428	0.262239	BMP7|TGFBR2	http://amigo.geneontology.org/amigo/term/GO:0048762
interleukin-1 receptor activity	Gene Ontology	GO:0004908	2	6	0.0745428	0.262239	IL1RAPL1|IL1R2	http://amigo.geneontology.org/amigo/term/GO:0004908
VCP-NPL4-UFD1 AAA ATPase complex	Gene Ontology	GO:0034098	2	6	0.0745428	0.262239	NPLOC4|UBXN7	http://amigo.geneontology.org/amigo/term/GO:0034098
regulation of neuron apoptotic process	Gene Ontology	GO:0043523	2	6	0.0745428	0.262239	LANCL1|GRID2	http://amigo.geneontology.org/amigo/term/GO:0043523
antigen binding	Gene Ontology	GO:0003823	2	6	0.0745428	0.262239	CD40|TSPAN4	http://amigo.geneontology.org/amigo/term/GO:0003823
regulation of ruffle assembly	Gene Ontology	GO:1900027	2	6	0.0745428	0.262239	WDPCP|CAV1	http://amigo.geneontology.org/amigo/term/GO:1900027
transcription factor TFIIIB complex	Gene Ontology	GO:0000126	2	6	0.0745428	0.262239	TBPL1|BRF1	http://amigo.geneontology.org/amigo/term/GO:0000126
vocalization behavior	Gene Ontology	GO:0071625	2	6	0.0745428	0.262239	CNTNAP2|BRINP1	http://amigo.geneontology.org/amigo/term/GO:0071625
macropinosome	Gene Ontology	GO:0044354	2	6	0.0745428	0.262239	CLIP1|CARMIL1	http://amigo.geneontology.org/amigo/term/GO:0044354
positive regulation of B cell receptor signaling pathway	Gene Ontology	GO:0050861	2	6	0.0745428	0.262239	STAP1|PRKCB	http://amigo.geneontology.org/amigo/term/GO:0050861
actin filament reorganization	Gene Ontology	GO:0090527	2	6	0.0745428	0.262239	MCU|GSN	http://amigo.geneontology.org/amigo/term/GO:0090527
protein localization to endoplasmic reticulum exit site	Gene Ontology	GO:0070973	2	6	0.0745428	0.262239	SEC16A|GBF1	http://amigo.geneontology.org/amigo/term/GO:0070973
cardiac muscle tissue morphogenesis	Gene Ontology	GO:0055008	2	6	0.0745428	0.262239	TBX20|BMP2	http://amigo.geneontology.org/amigo/term/GO:0055008
iron ion transmembrane transporter activity	Gene Ontology	GO:0005381	2	6	0.0745428	0.262239	SLC39A8|SLC11A2	http://amigo.geneontology.org/amigo/term/GO:0005381
positive regulation of protein localization to early endosome	Gene Ontology	GO:1902966	2	6	0.0745428	0.262239	SORL1|EGF	http://amigo.geneontology.org/amigo/term/GO:1902966
tissue regeneration	Gene Ontology	GO:0042246	2	6	0.0745428	0.262239	NINJ2|GAP43	http://amigo.geneontology.org/amigo/term/GO:0042246
response to interleukin-1	Gene Ontology	GO:0070555	2	6	0.0745428	0.262239	PRKCA|HDAC4	http://amigo.geneontology.org/amigo/term/GO:0070555
regulation of branching involved in prostate gland morphogenesis	Gene Ontology	GO:0060687	2	6	0.0745428	0.262239	BMP7|RXRA	http://amigo.geneontology.org/amigo/term/GO:0060687
tachykinin receptor signaling pathway	Gene Ontology	GO:0007217	2	6	0.0745428	0.262239	GRK5|TACR1	http://amigo.geneontology.org/amigo/term/GO:0007217
calcium-dependent protein serine/threonine kinase activity	Gene Ontology	GO:0009931	2	6	0.0745428	0.262239	MKNK2|MAPKAPK3	http://amigo.geneontology.org/amigo/term/GO:0009931
actinin binding	Gene Ontology	GO:0042805	2	6	0.0745428	0.262239	NFKB1|PROM1	http://amigo.geneontology.org/amigo/term/GO:0042805
microtubule nucleation by interphase microtubule organizing center	Gene Ontology	GO:0051415	2	6	0.0745428	0.262239	TUBGCP2|TUBGCP5	http://amigo.geneontology.org/amigo/term/GO:0051415
vasopressin receptor activity	Gene Ontology	GO:0005000	2	6	0.0745428	0.262239	NPSR1|OXTR	http://amigo.geneontology.org/amigo/term/GO:0005000
cranial skeletal system development	Gene Ontology	GO:1904888	2	6	0.0745428	0.262239	SH3PXD2B|COLEC10	http://amigo.geneontology.org/amigo/term/GO:1904888
G-quadruplex DNA binding	Gene Ontology	GO:0051880	2	6	0.0745428	0.262239	WRN|DHX36	http://amigo.geneontology.org/amigo/term/GO:0051880
signal recognition particle, endoplasmic reticulum targeting	Gene Ontology	GO:0005786	2	6	0.0745428	0.262239	SRP72|SRP54	http://amigo.geneontology.org/amigo/term/GO:0005786
negative regulation of cell-cell adhesion mediated by cadherin	Gene Ontology	GO:2000048	2	6	0.0745428	0.262239	MAD2L2|EPCAM	http://amigo.geneontology.org/amigo/term/GO:2000048
positive regulation of peptidase activity	Gene Ontology	GO:0010952	2	6	0.0745428	0.262239	PSME4|CAV1	http://amigo.geneontology.org/amigo/term/GO:0010952
protein poly-ADP-ribosylation	Gene Ontology	GO:0070212	2	6	0.0745428	0.262239	TNKS2|PARP1	http://amigo.geneontology.org/amigo/term/GO:0070212
nitric-oxide synthase binding	Gene Ontology	GO:0050998	2	6	0.0745428	0.262239	DMD|CAV1	http://amigo.geneontology.org/amigo/term/GO:0050998
G protein-coupled receptor kinase activity	Gene Ontology	GO:0004703	2	6	0.0745428	0.262239	GRK4|GRK5	http://amigo.geneontology.org/amigo/term/GO:0004703
eukaryotic initiation factor 4E binding	Gene Ontology	GO:0008190	2	6	0.0745428	0.262239	LARP1|ANGEL1	http://amigo.geneontology.org/amigo/term/GO:0008190
glycoprotein catabolic process	Gene Ontology	GO:0006516	2	6	0.0745428	0.262239	NEU4|MANBA	http://amigo.geneontology.org/amigo/term/GO:0006516
alpha-N-acetylgalactosaminide alpha-2,6-sialyltransferase activity	Gene Ontology	GO:0001665	2	6	0.0745428	0.262239	ST6GALNAC5|ST6GALNAC3	http://amigo.geneontology.org/amigo/term/GO:0001665
dorsal spinal cord development	Gene Ontology	GO:0021516	2	6	0.0745428	0.262239	DAAM2|DRAXIN	http://amigo.geneontology.org/amigo/term/GO:0021516
endocytosis	Gene Ontology	GO:0006897	12	118	0.0749224	0.263311	SORL1|FNBP1|INPPL1|ILDR1|ENPP2|PIK3C2A|SRL|REPS2|RAB22A|CLINT1|DENND1A|BIN3	http://amigo.geneontology.org/amigo/term/GO:0006897
phosphatidylinositol-3,4,5-trisphosphate binding	Gene Ontology	GO:0005547	4	24	0.076171	0.265057	AKT1|DAPP1|GBF1|ARAP2	http://amigo.geneontology.org/amigo/term/GO:0005547
transferase activity, transferring glycosyl groups	Gene Ontology	GO:0016757	4	24	0.076171	0.265057	GALNT14|GALNT12|EXT2|EXT1	http://amigo.geneontology.org/amigo/term/GO:0016757
axon terminus	Gene Ontology	GO:0043679	4	24	0.076171	0.265057	CDH8|SNCA|ROR1|SLC4A10	http://amigo.geneontology.org/amigo/term/GO:0043679
histone deacetylation	Gene Ontology	GO:0016575	4	24	0.076171	0.265057	PRDM5|BRMS1L|TBL1X|MSL3	http://amigo.geneontology.org/amigo/term/GO:0016575
NAD+ ADP-ribosyltransferase activity	Gene Ontology	GO:0003950	4	24	0.076171	0.265057	ART7B|TNKS2|TIPARP|PARP1	http://amigo.geneontology.org/amigo/term/GO:0003950
homeostasis of number of cells within a tissue	Gene Ontology	GO:0048873	4	24	0.076171	0.265057	SASH3|GATA2|NOTCH1|VPS54	http://amigo.geneontology.org/amigo/term/GO:0048873
cleavage furrow	Gene Ontology	GO:0032154	4	24	0.076171	0.265057	RAB11FIP3|MYH10|MYLK|ECT2	http://amigo.geneontology.org/amigo/term/GO:0032154
negative regulation of autophagy	Gene Ontology	GO:0010507	4	24	0.076171	0.265057	HERC1|AKT1|MTOR|FOXK1	http://amigo.geneontology.org/amigo/term/GO:0010507
learning or memory	Gene Ontology	GO:0007611	4	24	0.076171	0.265057	GLP1R|EP300|NCSTN|PTPRZ1	http://amigo.geneontology.org/amigo/term/GO:0007611
intra-Golgi vesicle-mediated transport	Gene Ontology	GO:0006891	4	24	0.076171	0.265057	COG3|COPA|VTI1A|RAB6A	http://amigo.geneontology.org/amigo/term/GO:0006891
spindle pole	Gene Ontology	GO:0000922	7	57	0.0765164	0.265734	CEP128|MAD2L1|PPP2CB|VPS4B|TUBGCP2|TUBGCP5|CKAP5	http://amigo.geneontology.org/amigo/term/GO:0000922
endosome membrane	Gene Ontology	GO:0010008	7	57	0.0765164	0.265734	ERBB2|ABHD17C|DCSTAMP|KIF13A|TMEM108|VPS4B|VPS53	http://amigo.geneontology.org/amigo/term/GO:0010008
neuropeptide signaling pathway	Gene Ontology	GO:0007218	9	81	0.0768885	0.266764	SORL1|GPR143|PRLHR|NTSR1|NPBWR2|ADCYAP1|NPSR1|GPR37|CYSLTR1	http://amigo.geneontology.org/amigo/term/GO:0007218
RNA polymerase II activating transcription factor binding	Gene Ontology	GO:0001102	6	46	0.079243	0.273855	MAD2L2|TBX20|LDB2|TBX15|TBX19|EP300	http://amigo.geneontology.org/amigo/term/GO:0001102
regulation of protein stability	Gene Ontology	GO:0031647	6	46	0.079243	0.273855	INSC|USP3|PINX1|DDOST|USP28|DPM2	http://amigo.geneontology.org/amigo/term/GO:0031647
cellular response to calcium ion	Gene Ontology	GO:0071277	6	46	0.079243	0.273855	ECT2|CPNE3|NCSTN|GPLD1|ITPKB|CPNE4	http://amigo.geneontology.org/amigo/term/GO:0071277
phosphatidylinositol phosphorylation	Gene Ontology	GO:0046854	6	46	0.079243	0.273855	BPNT1|PIK3R6|PIK3C2A|ITPKB|PIP4K2A|IP6K1	http://amigo.geneontology.org/amigo/term/GO:0046854
negative regulation of NF-kappaB transcription factor activity	Gene Ontology	GO:0032088	5	35	0.0799244	0.275399	TAX1BP1|DAB2IP|CHP1|TRAIP|NLRC3	http://amigo.geneontology.org/amigo/term/GO:0032088
caveola	Gene Ontology	GO:0005901	5	35	0.0799244	0.275399	CAV2|CAV1|DLC1|TGFBR2|TFPI	http://amigo.geneontology.org/amigo/term/GO:0005901
double-strand break repair	Gene Ontology	GO:0006302	5	35	0.0799244	0.275399	ACTR5|UBXN7|PARP1|SMCHD1|RAD21	http://amigo.geneontology.org/amigo/term/GO:0006302
regulation of transcription, DNA-templated	Gene Ontology	GO:0006355	20	226	0.0806373	0.277584	ZNF767|NR3C2|MAFB|DMD|LRRFIP1|TFEC|ESRRB|ASCC1|NUP107|MLLT1|SLC39A8|ACTR5|ITGB3BP|ZNF407|HP1BP3|WTIP|SETD2|NAB1|RALGAPA1|NR6A1	http://amigo.geneontology.org/amigo/term/GO:0006355
DNA repair	Gene Ontology	GO:0006281	11	107	0.0810786	0.278831	MAD2L2|HSF1|WRN|PSME4|USP3|PARP1|USP28|DDB2|EYA4|ASF1A|ZMPSTE24	http://amigo.geneontology.org/amigo/term/GO:0006281
thiol-dependent ubiquitin-specific protease activity	Gene Ontology	GO:0004843	8	70	0.0820537	0.279546	OTUD4|USP48|USP28|USP3|USP38|USP15|USP25|USP33	http://amigo.geneontology.org/amigo/term/GO:0004843
activation of GTPase activity	Gene Ontology	GO:0090630	8	70	0.0820537	0.279546	TBC1D8|TBC1D9|ECT2|TBC1D4|RANGAP1|TIAM1|TIAM2|ARHGEF26	http://amigo.geneontology.org/amigo/term/GO:0090630
olfactory bulb development	Gene Ontology	GO:0021772	3	15	0.0828724	0.279546	RPGRIP1L|TTC8|EXT1	http://amigo.geneontology.org/amigo/term/GO:0021772
sodium channel regulator activity	Gene Ontology	GO:0017080	3	15	0.0828724	0.279546	GPD1L|SCN4B|FGF12	http://amigo.geneontology.org/amigo/term/GO:0017080
cerebellum development	Gene Ontology	GO:0021549	3	15	0.0828724	0.279546	FOXP2|RPGRIP1L|ATRN	http://amigo.geneontology.org/amigo/term/GO:0021549
protein targeting to vacuole	Gene Ontology	GO:0006623	3	15	0.0828724	0.279546	VPS13D|VTI1A|VPS37A	http://amigo.geneontology.org/amigo/term/GO:0006623
protein localization to Golgi apparatus	Gene Ontology	GO:0034067	3	15	0.0828724	0.279546	GBF1|RAB6A|GCC2	http://amigo.geneontology.org/amigo/term/GO:0034067
cellular glucose homeostasis	Gene Ontology	GO:0001678	3	15	0.0828724	0.279546	HK2|GCK|FOXK1	http://amigo.geneontology.org/amigo/term/GO:0001678
response to cold	Gene Ontology	GO:0009409	3	15	0.0828724	0.279546	CDH8|TRPM8|TRPA1	http://amigo.geneontology.org/amigo/term/GO:0009409
positive regulation of cell-matrix adhesion	Gene Ontology	GO:0001954	3	15	0.0828724	0.279546	DMD|SKAP1|EMP2	http://amigo.geneontology.org/amigo/term/GO:0001954
activation of JUN kinase activity	Gene Ontology	GO:0007257	3	15	0.0828724	0.279546	RIPK1|DAB2IP|SPAG9	http://amigo.geneontology.org/amigo/term/GO:0007257
cellular response to vascular endothelial growth factor stimulus	Gene Ontology	GO:0035924	3	15	0.0828724	0.279546	AKT1|DAB2IP|NOTCH1	http://amigo.geneontology.org/amigo/term/GO:0035924
endopeptidase inhibitor activity	Gene Ontology	GO:0004866	3	15	0.0828724	0.279546	C3|RECK|C5	http://amigo.geneontology.org/amigo/term/GO:0004866
regulation of cell differentiation	Gene Ontology	GO:0045595	3	15	0.0828724	0.279546	TBX19|PTBP1|TGFB2	http://amigo.geneontology.org/amigo/term/GO:0045595
cartilage condensation	Gene Ontology	GO:0001502	3	15	0.0828724	0.279546	BMPR1B|PKD1|CDH7	http://amigo.geneontology.org/amigo/term/GO:0001502
neuromuscular process	Gene Ontology	GO:0050905	3	15	0.0828724	0.279546	FGF12|MYCBP2|ZMPSTE24	http://amigo.geneontology.org/amigo/term/GO:0050905
positive regulation of protein localization to nucleus	Gene Ontology	GO:1900182	3	15	0.0828724	0.279546	TGFB1|FYN|AKT1	http://amigo.geneontology.org/amigo/term/GO:1900182
regulation of ventricular cardiac muscle cell membrane repolarization	Gene Ontology	GO:0060307	3	15	0.0828724	0.279546	CACNA2D1|SCN4B|ZMPSTE24	http://amigo.geneontology.org/amigo/term/GO:0060307
integrator complex	Gene Ontology	GO:0032039	3	15	0.0828724	0.279546	INTS11|INTS8|VWA9	http://amigo.geneontology.org/amigo/term/GO:0032039
regulation of glucose metabolic process	Gene Ontology	GO:0010906	3	15	0.0828724	0.279546	FOXK1|RORA|ZMPSTE24	http://amigo.geneontology.org/amigo/term/GO:0010906
receptor internalization	Gene Ontology	GO:0031623	4	25	0.0844889	0.282833	ITGB1|GRK4|RAB31|MX1	http://amigo.geneontology.org/amigo/term/GO:0031623
negative regulation of T cell proliferation	Gene Ontology	GO:0042130	4	25	0.0844889	0.282833	MAD1L1|CD80|DLG5|TGFB1	http://amigo.geneontology.org/amigo/term/GO:0042130
cellular response to heat	Gene Ontology	GO:0034605	4	25	0.0844889	0.282833	HSF1|HSF3|DHX36|TFEC	http://amigo.geneontology.org/amigo/term/GO:0034605
cell adhesion molecule binding	Gene Ontology	GO:0050839	4	25	0.0844889	0.282833	DSG2|PTPRF|NECTIN3|TENM4	http://amigo.geneontology.org/amigo/term/GO:0050839
skeletal system morphogenesis	Gene Ontology	GO:0048705	4	25	0.0844889	0.282833	SH3PXD2B|TIPARP|PLEKHA1|WWOX	http://amigo.geneontology.org/amigo/term/GO:0048705
vesicle docking involved in exocytosis	Gene Ontology	GO:0006904	4	25	0.0844889	0.282833	SCFD1|RAB12|SCFD2|EXOC6B	http://amigo.geneontology.org/amigo/term/GO:0006904
positive regulation of protein secretion	Gene Ontology	GO:0050714	4	25	0.0844889	0.282833	MYH10|TGFBR2|TGFB2|ATP13A2	http://amigo.geneontology.org/amigo/term/GO:0050714
serine-type endopeptidase inhibitor activity	Gene Ontology	GO:0004867	6	47	0.0852028	0.284952	RECK|WFIKKN2|SERPINF1|TFPI|WFDC1|SERPINH1	http://amigo.geneontology.org/amigo/term/GO:0004867
DNA duplex unwinding	Gene Ontology	GO:0032508	6	48	0.0914024	0.286198	GTF2F2|WRN|POT1|DHX36|MCM9|DSCC1	http://amigo.geneontology.org/amigo/term/GO:0032508
cation channel complex	Gene Ontology	GO:0034703	2	7	0.0922527	0.286198	TRPC6|TRPC5	http://amigo.geneontology.org/amigo/term/GO:0034703
cell cortex region	Gene Ontology	GO:0099738	2	7	0.0922527	0.286198	CTSZ|EPB41	http://amigo.geneontology.org/amigo/term/GO:0099738
outward rectifier potassium channel activity	Gene Ontology	GO:0015271	2	7	0.0922527	0.286198	KCNT1|KCNK2	http://amigo.geneontology.org/amigo/term/GO:0015271
cellular response to exogenous dsRNA	Gene Ontology	GO:0071360	2	7	0.0922527	0.286198	IFIH1|CAV1	http://amigo.geneontology.org/amigo/term/GO:0071360
spindle organization	Gene Ontology	GO:0007051	2	7	0.0922527	0.286198	KIZ|UVRAG	http://amigo.geneontology.org/amigo/term/GO:0007051
dendrite extension	Gene Ontology	GO:0097484	2	7	0.0922527	0.286198	TMEM108|CYFIP2	http://amigo.geneontology.org/amigo/term/GO:0097484
negative regulation of cytoplasmic translation	Gene Ontology	GO:2000766	2	7	0.0922527	0.286198	STK3|CPEB2	http://amigo.geneontology.org/amigo/term/GO:2000766
NMDA selective glutamate receptor complex	Gene Ontology	GO:0017146	2	7	0.0922527	0.286198	GRIN2A|EPS8	http://amigo.geneontology.org/amigo/term/GO:0017146
epithelial cell development	Gene Ontology	GO:0002064	2	7	0.0922527	0.286198	SLC4A5|SHROOM3	http://amigo.geneontology.org/amigo/term/GO:0002064
post-Golgi vesicle-mediated transport	Gene Ontology	GO:0006892	2	7	0.0922527	0.286198	SORL1|RP2	http://amigo.geneontology.org/amigo/term/GO:0006892
3-oxo-cerotoyl-CoA synthase activity	Gene Ontology	GO:0102337	2	7	0.0922527	0.286198	ELOVL6|ELOVL1	http://amigo.geneontology.org/amigo/term/GO:0102337
locomotion involved in locomotory behavior	Gene Ontology	GO:0031987	2	7	0.0922527	0.286198	ADGRL3|GPR37	http://amigo.geneontology.org/amigo/term/GO:0031987
negative regulation of epithelial cell differentiation	Gene Ontology	GO:0030857	2	7	0.0922527	0.286198	CAV1|YAP1	http://amigo.geneontology.org/amigo/term/GO:0030857
axon extension involved in axon guidance	Gene Ontology	GO:0048846	2	7	0.0922527	0.286198	ALCAM|SLIT3	http://amigo.geneontology.org/amigo/term/GO:0048846
histone methyltransferase activity (H3-K9 specific)	Gene Ontology	GO:0046974	2	7	0.0922527	0.286198	PRDM16|ASH1L	http://amigo.geneontology.org/amigo/term/GO:0046974
spliceosomal tri-snRNP complex assembly	Gene Ontology	GO:0000244	2	7	0.0922527	0.286198	PRPF3|PRPF6	http://amigo.geneontology.org/amigo/term/GO:0000244
Notch receptor processing	Gene Ontology	GO:0007220	2	7	0.0922527	0.286198	PSEN2|NCSTN	http://amigo.geneontology.org/amigo/term/GO:0007220
fatty acid elongation, monounsaturated fatty acid	Gene Ontology	GO:0034625	2	7	0.0922527	0.286198	ELOVL6|ELOVL1	http://amigo.geneontology.org/amigo/term/GO:0034625
positive regulation of embryonic development	Gene Ontology	GO:0040019	2	7	0.0922527	0.286198	DIEXF|PLCB1	http://amigo.geneontology.org/amigo/term/GO:0040019
3-oxo-lignoceronyl-CoA synthase activity	Gene Ontology	GO:0102338	2	7	0.0922527	0.286198	ELOVL6|ELOVL1	http://amigo.geneontology.org/amigo/term/GO:0102338
protein O-linked glycosylation via threonine	Gene Ontology	GO:0018243	2	7	0.0922527	0.286198	GALNT16|GALNT11	http://amigo.geneontology.org/amigo/term/GO:0018243
purinergic nucleotide receptor signaling pathway	Gene Ontology	GO:0035590	2	7	0.0922527	0.286198	ANO6|P2RX2	http://amigo.geneontology.org/amigo/term/GO:0035590
positive regulation of T cell mediated cytotoxicity	Gene Ontology	GO:0001916	2	7	0.0922527	0.286198	IL12B|STX7	http://amigo.geneontology.org/amigo/term/GO:0001916
profilin binding	Gene Ontology	GO:0005522	2	7	0.0922527	0.286198	FMNL1|EVL	http://amigo.geneontology.org/amigo/term/GO:0005522
Golgi to vacuole transport	Gene Ontology	GO:0006896	2	7	0.0922527	0.286198	VTI1A|VPS54	http://amigo.geneontology.org/amigo/term/GO:0006896
establishment of centrosome localization	Gene Ontology	GO:0051660	2	7	0.0922527	0.286198	MAD2L1|PARD3B	http://amigo.geneontology.org/amigo/term/GO:0051660
cell-substrate adhesion	Gene Ontology	GO:0031589	2	7	0.0922527	0.286198	PPARD|ANGPT1	http://amigo.geneontology.org/amigo/term/GO:0031589
commitment of neuronal cell to specific neuron type in forebrain	Gene Ontology	GO:0021902	2	7	0.0922527	0.286198	GATA2|SATB2	http://amigo.geneontology.org/amigo/term/GO:0021902
fatty acid elongase activity	Gene Ontology	GO:0009922	2	7	0.0922527	0.286198	ELOVL6|ELOVL1	http://amigo.geneontology.org/amigo/term/GO:0009922
multicellular organismal iron ion homeostasis	Gene Ontology	GO:0060586	2	7	0.0922527	0.286198	BTBD9|SLC11A2	http://amigo.geneontology.org/amigo/term/GO:0060586
negative regulation of G2/M transition of mitotic cell cycle	Gene Ontology	GO:0010972	2	7	0.0922527	0.286198	PINX1|RAD21	http://amigo.geneontology.org/amigo/term/GO:0010972
myosin light chain kinase activity	Gene Ontology	GO:0004687	2	7	0.0922527	0.286198	MYLK3|MYLK	http://amigo.geneontology.org/amigo/term/GO:0004687
pore complex assembly	Gene Ontology	GO:0046931	2	7	0.0922527	0.286198	ANO6|PDZD11	http://amigo.geneontology.org/amigo/term/GO:0046931
heparan sulfate proteoglycan biosynthetic process	Gene Ontology	GO:0015012	2	7	0.0922527	0.286198	XYLT2|XYLT1	http://amigo.geneontology.org/amigo/term/GO:0015012
regulation of postsynaptic neurotransmitter receptor internalization	Gene Ontology	GO:0099149	2	7	0.0922527	0.286198	OPHN1|NUMB	http://amigo.geneontology.org/amigo/term/GO:0099149
cardiac muscle cell development	Gene Ontology	GO:0055013	2	7	0.0922527	0.286198	LRRC40|MTOR	http://amigo.geneontology.org/amigo/term/GO:0055013
DNA replication-independent nucleosome assembly	Gene Ontology	GO:0006336	2	7	0.0922527	0.286198	ASF1A|CABIN1	http://amigo.geneontology.org/amigo/term/GO:0006336
palmitoyltransferase activity	Gene Ontology	GO:0016409	2	7	0.0922527	0.286198	ZDHHC16|HHAT	http://amigo.geneontology.org/amigo/term/GO:0016409
fatty acid elongation, saturated fatty acid	Gene Ontology	GO:0019367	2	7	0.0922527	0.286198	ELOVL6|ELOVL1	http://amigo.geneontology.org/amigo/term/GO:0019367
ganglioside biosynthetic process	Gene Ontology	GO:0001574	2	7	0.0922527	0.286198	ST6GALNAC5|ST6GALNAC3	http://amigo.geneontology.org/amigo/term/GO:0001574
alpha-catenin binding	Gene Ontology	GO:0045294	2	7	0.0922527	0.286198	PTPRT|NUMB	http://amigo.geneontology.org/amigo/term/GO:0045294
regulation of cell-matrix adhesion	Gene Ontology	GO:0001952	2	7	0.0922527	0.286198	BST1|EMP2	http://amigo.geneontology.org/amigo/term/GO:0001952
3-oxo-arachidoyl-CoA synthase activity	Gene Ontology	GO:0102336	2	7	0.0922527	0.286198	ELOVL6|ELOVL1	http://amigo.geneontology.org/amigo/term/GO:0102336
virus receptor activity	Gene Ontology	GO:0001618	2	7	0.0922527	0.286198	ACE2|XPR1	http://amigo.geneontology.org/amigo/term/GO:0001618
very-long-chain 3-ketoacyl-CoA synthase activity	Gene Ontology	GO:0102756	2	7	0.0922527	0.286198	ELOVL6|ELOVL1	http://amigo.geneontology.org/amigo/term/GO:0102756
eukaryotic translation initiation factor 3 complex, eIF3m	Gene Ontology	GO:0071541	2	7	0.0922527	0.286198	EIF3H|EIF3B	http://amigo.geneontology.org/amigo/term/GO:0071541
cholesterol transport	Gene Ontology	GO:0030301	2	7	0.0922527	0.286198	APOB|VPS4B	http://amigo.geneontology.org/amigo/term/GO:0030301
attachment of mitotic spindle microtubules to kinetochore	Gene Ontology	GO:0051315	2	7	0.0922527	0.286198	MAD1L1|CEP192	http://amigo.geneontology.org/amigo/term/GO:0051315
metanephric collecting duct development	Gene Ontology	GO:0072205	2	7	0.0922527	0.286198	PKD1|DLG5	http://amigo.geneontology.org/amigo/term/GO:0072205
fatty acid elongation, polyunsaturated fatty acid	Gene Ontology	GO:0034626	2	7	0.0922527	0.286198	ELOVL6|ELOVL1	http://amigo.geneontology.org/amigo/term/GO:0034626
chloride channel inhibitor activity	Gene Ontology	GO:0019869	2	7	0.0922527	0.286198	WNK1|STX7	http://amigo.geneontology.org/amigo/term/GO:0019869
microtubule anchoring at centrosome	Gene Ontology	GO:0034454	2	7	0.0922527	0.286198	PCM1|NIN	http://amigo.geneontology.org/amigo/term/GO:0034454
negative regulation of cardiac muscle hypertrophy	Gene Ontology	GO:0010614	2	7	0.0922527	0.286198	GATA5|NOTCH1	http://amigo.geneontology.org/amigo/term/GO:0010614
positive regulation of protein kinase A signaling	Gene Ontology	GO:0010739	2	7	0.0922527	0.286198	AKAP12|MIF	http://amigo.geneontology.org/amigo/term/GO:0010739
negative regulation of protein import into nucleus	Gene Ontology	GO:0042308	2	7	0.0922527	0.286198	ANGPT1|CHP1	http://amigo.geneontology.org/amigo/term/GO:0042308
white fat cell differentiation	Gene Ontology	GO:0050872	2	7	0.0922527	0.286198	PRDM16|CTBP2	http://amigo.geneontology.org/amigo/term/GO:0050872
peptidase activator activity	Gene Ontology	GO:0016504	2	7	0.0922527	0.286198	PSME4|CAV1	http://amigo.geneontology.org/amigo/term/GO:0016504
mRNA cap binding complex	Gene Ontology	GO:0005845	2	7	0.0922527	0.286198	EIF4E|RNMT	http://amigo.geneontology.org/amigo/term/GO:0005845
nucleotide-activated protein kinase complex	Gene Ontology	GO:0031588	2	7	0.0922527	0.286198	PRKAG1|PRKAG2	http://amigo.geneontology.org/amigo/term/GO:0031588
intraciliary transport involved in cilium assembly	Gene Ontology	GO:0035735	2	7	0.0922527	0.286198	PCM1|CEP131	http://amigo.geneontology.org/amigo/term/GO:0035735
regulation of dendritic spine morphogenesis	Gene Ontology	GO:0061001	2	7	0.0922527	0.286198	EPHA4|SRCIN1	http://amigo.geneontology.org/amigo/term/GO:0061001
carboxylic acid metabolic process	Gene Ontology	GO:0019752	2	7	0.0922527	0.286198	GADL1|CSAD	http://amigo.geneontology.org/amigo/term/GO:0019752
nitric oxide biosynthetic process	Gene Ontology	GO:0006809	2	7	0.0922527	0.286198	SLC7A2|RORA	http://amigo.geneontology.org/amigo/term/GO:0006809
glucose binding	Gene Ontology	GO:0005536	2	7	0.0922527	0.286198	HK2|GCK	http://amigo.geneontology.org/amigo/term/GO:0005536
muscle cell differentiation	Gene Ontology	GO:0042692	2	7	0.0922527	0.286198	ASF1A|RORA	http://amigo.geneontology.org/amigo/term/GO:0042692
platelet-derived growth factor binding	Gene Ontology	GO:0048407	2	7	0.0922527	0.286198	PDGFRA|COL5A1	http://amigo.geneontology.org/amigo/term/GO:0048407
regulation of osteoclast differentiation	Gene Ontology	GO:0045670	2	7	0.0922527	0.286198	MTOR|FSHR	http://amigo.geneontology.org/amigo/term/GO:0045670
protein localization to nucleolus	Gene Ontology	GO:1902570	2	7	0.0922527	0.286198	WRN|PINX1	http://amigo.geneontology.org/amigo/term/GO:1902570
isoprenoid biosynthetic process	Gene Ontology	GO:0008299	2	7	0.0922527	0.286198	PDSS2|PDSS1	http://amigo.geneontology.org/amigo/term/GO:0008299
response to steroid hormone	Gene Ontology	GO:0048545	2	7	0.0922527	0.286198	TBL1X|PAQR7	http://amigo.geneontology.org/amigo/term/GO:0048545
inositol hexakisphosphate kinase activity	Gene Ontology	GO:0000828	2	7	0.0922527	0.286198	ITPKB|IP6K1	http://amigo.geneontology.org/amigo/term/GO:0000828
cellular response to lipopolysaccharide	Gene Ontology	GO:0071222	7	60	0.092602	0.286198	CD80|DAB2IP|IL12B|TNIP3|STAP1|NFKB1|PDCD4	http://amigo.geneontology.org/amigo/term/GO:0071222
mitotic spindle	Gene Ontology	GO:0072686	7	60	0.092602	0.286198	MAD2L1|CEP170|LIMK2|EML1|EML4|EPB41|MAD1L1	http://amigo.geneontology.org/amigo/term/GO:0072686
protein-DNA complex	Gene Ontology	GO:0032993	4	26	0.0932294	0.286198	RAD52|TCF7L2|TOP1|PARP1	http://amigo.geneontology.org/amigo/term/GO:0032993
RNA processing	Gene Ontology	GO:0006396	4	26	0.0932294	0.286198	CCNL2|ADARB2|HNRNPUL1|LARP6	http://amigo.geneontology.org/amigo/term/GO:0006396
phosphatidylinositol 3-kinase signaling	Gene Ontology	GO:0014065	4	26	0.0932294	0.286198	ERBB2|AKT1|PIK3C2A|PLEKHA1	http://amigo.geneontology.org/amigo/term/GO:0014065
mesoderm formation	Gene Ontology	GO:0001707	4	26	0.0932294	0.286198	BMP7|TBX19|WLS|EXT2	http://amigo.geneontology.org/amigo/term/GO:0001707
cellular response to mechanical stimulus	Gene Ontology	GO:0071260	4	26	0.0932294	0.286198	TLR3|TNFRSF8|NFKB1|PIEZO2	http://amigo.geneontology.org/amigo/term/GO:0071260
protein K48-linked deubiquitination	Gene Ontology	GO:0071108	4	26	0.0932294	0.286198	OTUD4|USP25|USP33|USP15	http://amigo.geneontology.org/amigo/term/GO:0071108
embryonic forelimb morphogenesis	Gene Ontology	GO:0035115	4	26	0.0932294	0.286198	RECK|RSPO2|ALDH1A2|RPGRIP1L	http://amigo.geneontology.org/amigo/term/GO:0035115
ceramide biosynthetic process	Gene Ontology	GO:0046513	4	26	0.0932294	0.286198	SPTSSA|SMPD1|ASAH1|ELOVL1	http://amigo.geneontology.org/amigo/term/GO:0046513
fatty acid beta-oxidation	Gene Ontology	GO:0006635	4	26	0.0932294	0.286198	SLC25A17|CROT|BDH2|PPARD	http://amigo.geneontology.org/amigo/term/GO:0006635
NAD binding	Gene Ontology	GO:0051287	4	26	0.0932294	0.286198	GPD1L|CTBP2|BDH2|PARP1	http://amigo.geneontology.org/amigo/term/GO:0051287
protein destabilization	Gene Ontology	GO:0031648	5	37	0.0941784	0.286198	DIEXF|MDM2|EP300|BMP2|GSN	http://amigo.geneontology.org/amigo/term/GO:0031648
intracellular anatomical structure	Gene Ontology	GO:0005622	5	37	0.0941784	0.286198	DHX30|SNTB1|PALM|DHX36|CAMKV	http://amigo.geneontology.org/amigo/term/GO:0005622
positive regulation of protein ubiquitination	Gene Ontology	GO:0031398	5	37	0.0941784	0.286198	CAV1|PRICKLE1|ANGPT1|MYCBP2|RNF111	http://amigo.geneontology.org/amigo/term/GO:0031398
filopodium	Gene Ontology	GO:0030175	5	37	0.0941784	0.286198	ITGB1|UNC5C|FAT1|PALM|DAG1	http://amigo.geneontology.org/amigo/term/GO:0030175
ubiquitin protein ligase binding	Gene Ontology	GO:0031625	17	190	0.09422	0.286198	PER3|USP25|TRAF1|ERLIN1|AXIN1|LAPTM4B|ATP6V0C|PPARGC1A|HIF1A|RIPK1|PRR5L|MDM2|UBXN7|FHIT|NPLOC4|GPR37|MID1	http://amigo.geneontology.org/amigo/term/GO:0031625
adult behavior	Gene Ontology	GO:0030534	3	16	0.0943438	0.286198	CNTNAP2|SLC7A11|NCSTN	http://amigo.geneontology.org/amigo/term/GO:0030534
androgen receptor binding	Gene Ontology	GO:0050681	3	16	0.0943438	0.286198	EP300|PRKCB|PRPF6	http://amigo.geneontology.org/amigo/term/GO:0050681
positive regulation of insulin secretion	Gene Ontology	GO:0032024	3	16	0.0943438	0.286198	GCK|MCU|TCF7L2	http://amigo.geneontology.org/amigo/term/GO:0032024
tumor necrosis factor receptor binding	Gene Ontology	GO:0005164	3	16	0.0943438	0.286198	TNFSF8|EDA|TRAF1	http://amigo.geneontology.org/amigo/term/GO:0005164
RNA polymerase III complex	Gene Ontology	GO:0005666	3	16	0.0943438	0.286198	POLR3F|POLR3E|POLR3B	http://amigo.geneontology.org/amigo/term/GO:0005666
negative regulation of extrinsic apoptotic signaling pathway in absence of ligand	Gene Ontology	GO:2001240	3	16	0.0943438	0.286198	UNC5B|EYA4|RIPK1	http://amigo.geneontology.org/amigo/term/GO:2001240
cellular response to amyloid-beta	Gene Ontology	GO:1904646	3	16	0.0943438	0.286198	CACNA2D1|EPHA4|FYN	http://amigo.geneontology.org/amigo/term/GO:1904646
sulfate transmembrane transport	Gene Ontology	GO:1902358	3	16	0.0943438	0.286198	SLC13A1|SLC26A11|SLC25A30	http://amigo.geneontology.org/amigo/term/GO:1902358
poly(A) binding	Gene Ontology	GO:0008143	3	16	0.0943438	0.286198	PABPC1|RBMS1|RBMS3	http://amigo.geneontology.org/amigo/term/GO:0008143
autophagosome maturation	Gene Ontology	GO:0097352	3	16	0.0943438	0.286198	LIX1|MFSD8|UVRAG	http://amigo.geneontology.org/amigo/term/GO:0097352
negative regulation of peptidyl-serine phosphorylation	Gene Ontology	GO:0033137	3	16	0.0943438	0.286198	GPD1L|DMD|CAV1	http://amigo.geneontology.org/amigo/term/GO:0033137
nuclear hormone receptor binding	Gene Ontology	GO:0035257	3	16	0.0943438	0.286198	NCOA1|HIF1A|TCF7L2	http://amigo.geneontology.org/amigo/term/GO:0035257
postsynaptic density membrane	Gene Ontology	GO:0098839	3	16	0.0943438	0.286198	ABHD17C|CACNG3|GRIN2A	http://amigo.geneontology.org/amigo/term/GO:0098839
ATPase activator activity	Gene Ontology	GO:0001671	3	16	0.0943438	0.286198	MYBPC3|DNAJB6|DNAJB4	http://amigo.geneontology.org/amigo/term/GO:0001671
ferrous iron binding	Gene Ontology	GO:0008198	3	16	0.0943438	0.286198	EGLN3|ALKBH3|FTO	http://amigo.geneontology.org/amigo/term/GO:0008198
9+0 non-motile cilium	Gene Ontology	GO:0097731	3	16	0.0943438	0.286198	TTLL5|ARL13B|C5H11orf74	http://amigo.geneontology.org/amigo/term/GO:0097731
female gonad development	Gene Ontology	GO:0008585	3	16	0.0943438	0.286198	TGFB2|TIPARP|NUP107	http://amigo.geneontology.org/amigo/term/GO:0008585
positive regulation of apoptotic signaling pathway	Gene Ontology	GO:2001235	3	16	0.0943438	0.286198	ING5|DAB2IP|TRAF7	http://amigo.geneontology.org/amigo/term/GO:2001235
peptidyl-tyrosine dephosphorylation	Gene Ontology	GO:0035335	9	85	0.0948552	0.287502	PTPRN2|PTPRU|PTPRT|PTPRZ1|PTPRG|PTPRF|MTMR7|EYA4|PTPRM	http://amigo.geneontology.org/amigo/term/GO:0035335
protease binding	Gene Ontology	GO:0002020	6	49	0.0978392	0.296037	ITGB1|TIMP2|CCBE1|ITGAV|MIF|THAP5	http://amigo.geneontology.org/amigo/term/GO:0002020
positive regulation of protein tyrosine kinase activity	Gene Ontology	GO:0061098	4	27	0.102379	0.307922	EPHA4|NRG4|SRCIN1|RELN	http://amigo.geneontology.org/amigo/term/GO:0061098
photoreceptor cell maintenance	Gene Ontology	GO:0045494	4	27	0.102379	0.307922	TUB|CDH23|SLC2A1|PROM1	http://amigo.geneontology.org/amigo/term/GO:0045494
Wnt-protein binding	Gene Ontology	GO:0017147	4	27	0.102379	0.307922	PTPRO|RECK|WLS|ROR1	http://amigo.geneontology.org/amigo/term/GO:0017147
cellular response to hydrogen peroxide	Gene Ontology	GO:0070301	4	27	0.102379	0.307922	RIPK1|PLEKHA1|ECT2|MAP3K5	http://amigo.geneontology.org/amigo/term/GO:0070301
protein tyrosine kinase activity	Gene Ontology	GO:0004713	4	27	0.102379	0.307922	MAP2K2|FYN|CLK4|AATK	http://amigo.geneontology.org/amigo/term/GO:0004713
histone deacetylase complex	Gene Ontology	GO:0000118	4	27	0.102379	0.307922	MECOM|TBL1X|HDAC4|SATB2	http://amigo.geneontology.org/amigo/term/GO:0000118
long-term synaptic potentiation	Gene Ontology	GO:0060291	4	27	0.102379	0.307922	SNAP25|GRIN2A|RELN|SNCA	http://amigo.geneontology.org/amigo/term/GO:0060291
protein phosphatase binding	Gene Ontology	GO:0019903	6	50	0.10451	0.30943	ERBB2|FBXL2|SKAP1|MAP3K5|MET|CDH5	http://amigo.geneontology.org/amigo/term/GO:0019903
positive regulation of DNA-binding transcription factor activity	Gene Ontology	GO:0051091	6	50	0.10451	0.30943	HDAC4|TCF3|PPARGC1A|AKT1|PPP3CA|EP300	http://amigo.geneontology.org/amigo/term/GO:0051091
positive regulation of axon extension	Gene Ontology	GO:0045773	3	17	0.106422	0.30943	MACF1|LIMK1|CDH4	http://amigo.geneontology.org/amigo/term/GO:0045773
regulation of phosphatidylinositol 3-kinase activity	Gene Ontology	GO:0043551	3	17	0.106422	0.30943	PIK3R6|PIK3R5|WDR81	http://amigo.geneontology.org/amigo/term/GO:0043551
early endosome to late endosome transport	Gene Ontology	GO:0045022	3	17	0.106422	0.30943	AKTIP|EMP2|WDR81	http://amigo.geneontology.org/amigo/term/GO:0045022
response to hormone	Gene Ontology	GO:0009725	3	17	0.106422	0.30943	DISP3|GCLC|TIMP2	http://amigo.geneontology.org/amigo/term/GO:0009725
nuclear-transcribed mRNA catabolic process, nonsense-mediated decay	Gene Ontology	GO:0000184	3	17	0.106422	0.30943	RNPS1|EIF3E|RBM8A	http://amigo.geneontology.org/amigo/term/GO:0000184
positive regulation of extrinsic apoptotic signaling pathway	Gene Ontology	GO:2001238	3	17	0.106422	0.30943	RIPK1|AGTR2|CAV1	http://amigo.geneontology.org/amigo/term/GO:2001238
dynein intermediate chain binding	Gene Ontology	GO:0045505	3	17	0.106422	0.30943	DYNLRB2|DNAH8|DNAH12	http://amigo.geneontology.org/amigo/term/GO:0045505
negative regulation of Rho protein signal transduction	Gene Ontology	GO:0035024	3	17	0.106422	0.30943	ITGB1|MET|DLC1	http://amigo.geneontology.org/amigo/term/GO:0035024
cardiac muscle contraction	Gene Ontology	GO:0060048	3	17	0.106422	0.30943	MYL2|MTOR|MAP2K6	http://amigo.geneontology.org/amigo/term/GO:0060048
epithelial to mesenchymal transition	Gene Ontology	GO:0001837	3	17	0.106422	0.30943	TGFB2|DLG5|HIF1A	http://amigo.geneontology.org/amigo/term/GO:0001837
ribonucleoprotein complex	Gene Ontology	GO:1990904	8	75	0.107959	0.30943	HSF1|NUP98|PABPC1|CELF1|RBMS1|RBMS3|ILF3|ILF2	http://amigo.geneontology.org/amigo/term/GO:1990904
liver development	Gene Ontology	GO:0001889	5	39	0.109633	0.30943	MET|PKD1|RPGRIP1L|NOTCH1|ZMPSTE24	http://amigo.geneontology.org/amigo/term/GO:0001889
endosomal transport	Gene Ontology	GO:0016197	5	39	0.109633	0.30943	HMP19|CLEC16A|AP5Z1|SRL|REPS2	http://amigo.geneontology.org/amigo/term/GO:0016197
anatomical structure development	Gene Ontology	GO:0048856	5	39	0.109633	0.30943	EGFL7|EYA4|INSRR|ROR1|RXRA	http://amigo.geneontology.org/amigo/term/GO:0048856
cytokine activity	Gene Ontology	GO:0005125	9	88	0.109801	0.30943	BMP7|TGFB1|TGFB2|BMP2|IL17B|IL12B|MIF|TNFSF8|WNT5B	http://amigo.geneontology.org/amigo/term/GO:0005125
magnesium ion binding	Gene Ontology	GO:0000287	14	154	0.110275	0.30943	RPS6KA2|RP2|MTHFD2|WRN|HPRT1|XYLT2|GCLC|PGM1|CDC42BPA|ILVBL|MAP3K5|STK38L|DHX36|SRPK2	http://amigo.geneontology.org/amigo/term/GO:0000287
central nervous system projection neuron axonogenesis	Gene Ontology	GO:0021952	2	8	0.111022	0.30943	MYCBP2|DCX	http://amigo.geneontology.org/amigo/term/GO:0021952
positive regulation of synaptic transmission, glutamatergic	Gene Ontology	GO:0051968	2	8	0.111022	0.30943	CACNG3|RELN	http://amigo.geneontology.org/amigo/term/GO:0051968
nucleus localization	Gene Ontology	GO:0051647	2	8	0.111022	0.30943	DMD|MTOR	http://amigo.geneontology.org/amigo/term/GO:0051647
proteasome complex	Gene Ontology	GO:0000502	2	8	0.111022	0.30943	PAAF1|ZFAND2A	http://amigo.geneontology.org/amigo/term/GO:0000502
ionotropic glutamate receptor binding	Gene Ontology	GO:0035255	2	8	0.111022	0.30943	NETO2|GNAS	http://amigo.geneontology.org/amigo/term/GO:0035255
early endosome to Golgi transport	Gene Ontology	GO:0034498	2	8	0.111022	0.30943	SNX8|RAB6A	http://amigo.geneontology.org/amigo/term/GO:0034498
tubulin-glutamic acid ligase activity	Gene Ontology	GO:0070740	2	8	0.111022	0.30943	TTLL5|TTLL9	http://amigo.geneontology.org/amigo/term/GO:0070740
ATP-dependent microtubule motor activity, minus-end-directed	Gene Ontology	GO:0008569	2	8	0.111022	0.30943	DNAH8|DNAH12	http://amigo.geneontology.org/amigo/term/GO:0008569
regulation of ventricular cardiac muscle cell action potential	Gene Ontology	GO:0098911	2	8	0.111022	0.30943	DSG2|CAV1	http://amigo.geneontology.org/amigo/term/GO:0098911
potassium ion transport	Gene Ontology	GO:0006813	2	8	0.111022	0.30943	ABCC8|VPS4B	http://amigo.geneontology.org/amigo/term/GO:0006813
positive regulation of heterotypic cell-cell adhesion	Gene Ontology	GO:0034116	2	8	0.111022	0.30943	BMP7|SKAP1	http://amigo.geneontology.org/amigo/term/GO:0034116
positive regulation of dendritic spine development	Gene Ontology	GO:0060999	2	8	0.111022	0.30943	PALM|DLG5	http://amigo.geneontology.org/amigo/term/GO:0060999
cerebellar Purkinje cell layer development	Gene Ontology	GO:0021680	2	8	0.111022	0.30943	MYH10|SEZ6L	http://amigo.geneontology.org/amigo/term/GO:0021680
negative regulation of gene expression, epigenetic	Gene Ontology	GO:0045814	2	8	0.111022	0.30943	PPHLN1|EPC1	http://amigo.geneontology.org/amigo/term/GO:0045814
biotin binding	Gene Ontology	GO:0009374	2	8	0.111022	0.30943	AVR2|HLCS	http://amigo.geneontology.org/amigo/term/GO:0009374
deacetylase activity	Gene Ontology	GO:0019213	2	8	0.111022	0.30943	NDST3|NDST4	http://amigo.geneontology.org/amigo/term/GO:0019213
progesterone receptor signaling pathway	Gene Ontology	GO:0050847	2	8	0.111022	0.30943	UBR5|YAP1	http://amigo.geneontology.org/amigo/term/GO:0050847
muscle structure development	Gene Ontology	GO:0061061	2	8	0.111022	0.30943	PDLIM5|PDLIM3	http://amigo.geneontology.org/amigo/term/GO:0061061
histone deubiquitination	Gene Ontology	GO:0016578	2	8	0.111022	0.30943	ENY2|USP3	http://amigo.geneontology.org/amigo/term/GO:0016578
regulation of mitochondrion organization	Gene Ontology	GO:0010821	2	8	0.111022	0.30943	EP300|ATP13A2	http://amigo.geneontology.org/amigo/term/GO:0010821
coronary artery morphogenesis	Gene Ontology	GO:0060982	2	8	0.111022	0.30943	ETS2|NOTCH1	http://amigo.geneontology.org/amigo/term/GO:0060982
somatic stem cell division	Gene Ontology	GO:0048103	2	8	0.111022	0.30943	TGFB2|NOTCH1	http://amigo.geneontology.org/amigo/term/GO:0048103
positive regulation of interferon-alpha production	Gene Ontology	GO:0032727	2	8	0.111022	0.30943	IFIH1|SETD2	http://amigo.geneontology.org/amigo/term/GO:0032727
extracellular matrix disassembly	Gene Ontology	GO:0022617	2	8	0.111022	0.30943	SH3PXD2B|LAMC1	http://amigo.geneontology.org/amigo/term/GO:0022617
intrinsic component of plasma membrane	Gene Ontology	GO:0031226	2	8	0.111022	0.30943	XPR1|ADIPOR2	http://amigo.geneontology.org/amigo/term/GO:0031226
actin filament bundle	Gene Ontology	GO:0032432	2	8	0.111022	0.30943	PLS3|DMD	http://amigo.geneontology.org/amigo/term/GO:0032432
defense response to protozoan	Gene Ontology	GO:0042832	2	8	0.111022	0.30943	IL12B|CD40	http://amigo.geneontology.org/amigo/term/GO:0042832
myeloid dendritic cell differentiation	Gene Ontology	GO:0043011	2	8	0.111022	0.30943	TGFB1|DCSTAMP	http://amigo.geneontology.org/amigo/term/GO:0043011
SNARE complex assembly	Gene Ontology	GO:0035493	2	8	0.111022	0.30943	UVRAG|SNCA	http://amigo.geneontology.org/amigo/term/GO:0035493
positive regulation of myelination	Gene Ontology	GO:0031643	2	8	0.111022	0.30943	TNFRSF1B|TENM4	http://amigo.geneontology.org/amigo/term/GO:0031643
voltage-gated chloride channel activity	Gene Ontology	GO:0005247	2	8	0.111022	0.30943	ANO6|CLCN4	http://amigo.geneontology.org/amigo/term/GO:0005247
cardiac right ventricle morphogenesis	Gene Ontology	GO:0003215	2	8	0.111022	0.30943	TBX20|JAG1	http://amigo.geneontology.org/amigo/term/GO:0003215
gamma-catenin binding	Gene Ontology	GO:0045295	2	8	0.111022	0.30943	PTPRT|TCF7L2	http://amigo.geneontology.org/amigo/term/GO:0045295
positive regulation of lipopolysaccharide-mediated signaling pathway	Gene Ontology	GO:0031666	2	8	0.111022	0.30943	PRKCA|MIF	http://amigo.geneontology.org/amigo/term/GO:0031666
immunoglobulin production	Gene Ontology	GO:0002377	2	8	0.111022	0.30943	CARD11|ITM2A	http://amigo.geneontology.org/amigo/term/GO:0002377
tube formation	Gene Ontology	GO:0035148	2	8	0.111022	0.30943	DAB2IP|NOTCH1	http://amigo.geneontology.org/amigo/term/GO:0035148
detection of mechanical stimulus	Gene Ontology	GO:0050982	2	8	0.111022	0.30943	PIEZO2|PKD1	http://amigo.geneontology.org/amigo/term/GO:0050982
startle response	Gene Ontology	GO:0001964	2	8	0.111022	0.30943	CSMD1|GRIN2A	http://amigo.geneontology.org/amigo/term/GO:0001964
insulin-like growth factor receptor signaling pathway	Gene Ontology	GO:0048009	2	8	0.111022	0.30943	PLCB1|AKT1	http://amigo.geneontology.org/amigo/term/GO:0048009
androgen metabolic process	Gene Ontology	GO:0008209	2	8	0.111022	0.30943	TIPARP|PLEKHA1	http://amigo.geneontology.org/amigo/term/GO:0008209
morphogenesis of embryonic epithelium	Gene Ontology	GO:0016331	2	8	0.111022	0.30943	VEGFC|ALDH1A2	http://amigo.geneontology.org/amigo/term/GO:0016331
regulation of calcium ion transport	Gene Ontology	GO:0051924	2	8	0.111022	0.30943	CACNA1B|EPB41	http://amigo.geneontology.org/amigo/term/GO:0051924
semaphorin receptor activity	Gene Ontology	GO:0017154	2	8	0.111022	0.30943	MET|PLXNA1	http://amigo.geneontology.org/amigo/term/GO:0017154
O-acyltransferase activity	Gene Ontology	GO:0008374	2	8	0.111022	0.30943	MOGAT2|AWAT1	http://amigo.geneontology.org/amigo/term/GO:0008374
protein O-linked glycosylation via serine	Gene Ontology	GO:0018242	2	8	0.111022	0.30943	GALNT16|POGLUT1	http://amigo.geneontology.org/amigo/term/GO:0018242
protein depalmitoylation	Gene Ontology	GO:0002084	2	8	0.111022	0.30943	LYPLAL1|ABHD17C	http://amigo.geneontology.org/amigo/term/GO:0002084
phosphatidylinositol 3-kinase regulatory subunit binding	Gene Ontology	GO:0036312	2	8	0.111022	0.30943	FBXL2|DAB2IP	http://amigo.geneontology.org/amigo/term/GO:0036312
protein localization to chromosome, telomeric region	Gene Ontology	GO:0070198	2	8	0.111022	0.30943	PINX1|TNKS2	http://amigo.geneontology.org/amigo/term/GO:0070198
positive regulation of blood pressure	Gene Ontology	GO:0045777	2	8	0.111022	0.30943	GLP1R|OXTR	http://amigo.geneontology.org/amigo/term/GO:0045777
UV-damage excision repair	Gene Ontology	GO:0070914	2	8	0.111022	0.30943	DDB2|ACTR5	http://amigo.geneontology.org/amigo/term/GO:0070914
node of Ranvier	Gene Ontology	GO:0033268	2	8	0.111022	0.30943	KCNQ3|DAG1	http://amigo.geneontology.org/amigo/term/GO:0033268
negative regulation of amyloid-beta formation	Gene Ontology	GO:1902430	2	8	0.111022	0.30943	SORL1|SPON1	http://amigo.geneontology.org/amigo/term/GO:1902430
myosin II binding	Gene Ontology	GO:0045159	2	8	0.111022	0.30943	STXBP5L|GSN	http://amigo.geneontology.org/amigo/term/GO:0045159
chondroitin sulfate proteoglycan biosynthetic process	Gene Ontology	GO:0050650	2	8	0.111022	0.30943	XYLT2|XYLT1	http://amigo.geneontology.org/amigo/term/GO:0050650
lysosomal transport	Gene Ontology	GO:0007041	2	8	0.111022	0.30943	VPS53|VPS54	http://amigo.geneontology.org/amigo/term/GO:0007041
small ribosomal subunit rRNA binding	Gene Ontology	GO:0070181	2	8	0.111022	0.30943	MRPS18A|UTP23	http://amigo.geneontology.org/amigo/term/GO:0070181
messenger ribonucleoprotein complex	Gene Ontology	GO:1990124	2	8	0.111022	0.30943	STK3|CPEB2	http://amigo.geneontology.org/amigo/term/GO:1990124
ribonucleoprotein granule	Gene Ontology	GO:0035770	2	8	0.111022	0.30943	DHX30|TDRD7	http://amigo.geneontology.org/amigo/term/GO:0035770
regulation of chondrocyte differentiation	Gene Ontology	GO:0032330	2	8	0.111022	0.30943	TRPS1|MAF	http://amigo.geneontology.org/amigo/term/GO:0032330
sequestering of actin monomers	Gene Ontology	GO:0042989	2	8	0.111022	0.30943	TMSB4X|GSN	http://amigo.geneontology.org/amigo/term/GO:0042989
ER to Golgi transport vesicle membrane	Gene Ontology	GO:0012507	2	8	0.111022	0.30943	SEC16A|VTI1A	http://amigo.geneontology.org/amigo/term/GO:0012507
embryonic camera-type eye development	Gene Ontology	GO:0031076	2	8	0.111022	0.30943	IFT140|ALDH1A2	http://amigo.geneontology.org/amigo/term/GO:0031076
negative regulation of translational initiation	Gene Ontology	GO:0045947	2	8	0.111022	0.30943	LARP1|BANK1	http://amigo.geneontology.org/amigo/term/GO:0045947
endocardial cushion morphogenesis	Gene Ontology	GO:0003203	2	8	0.111022	0.30943	MDM2|BMP2	http://amigo.geneontology.org/amigo/term/GO:0003203
energy reserve metabolic process	Gene Ontology	GO:0006112	2	8	0.111022	0.30943	MTOR|GNAS	http://amigo.geneontology.org/amigo/term/GO:0006112
nuclear pore complex assembly	Gene Ontology	GO:0051292	2	8	0.111022	0.30943	NUP107|NUP98	http://amigo.geneontology.org/amigo/term/GO:0051292
histone H2A monoubiquitination	Gene Ontology	GO:0035518	2	8	0.111022	0.30943	DDB2|UBXN7	http://amigo.geneontology.org/amigo/term/GO:0035518
positive regulation of dendrite development	Gene Ontology	GO:1900006	2	8	0.111022	0.30943	BMP7|DAB2IP	http://amigo.geneontology.org/amigo/term/GO:1900006
cGMP binding	Gene Ontology	GO:0030553	2	8	0.111022	0.30943	CNGB3|PRKG2	http://amigo.geneontology.org/amigo/term/GO:0030553
MOZ/MORF histone acetyltransferase complex	Gene Ontology	GO:0070776	2	8	0.111022	0.30943	KAT6B|ING5	http://amigo.geneontology.org/amigo/term/GO:0070776
regulation of fibroblast migration	Gene Ontology	GO:0010762	2	8	0.111022	0.30943	PRR5L|WDPCP	http://amigo.geneontology.org/amigo/term/GO:0010762
long-chain fatty-acyl-CoA biosynthetic process	Gene Ontology	GO:0035338	2	8	0.111022	0.30943	ELOVL6|ELOVL1	http://amigo.geneontology.org/amigo/term/GO:0035338
SNARE binding	Gene Ontology	GO:0000149	6	51	0.11141	0.30943	EXOC3|UVRAG|STX7|STX10|VTI1A|STX16	http://amigo.geneontology.org/amigo/term/GO:0000149
canonical Wnt signaling pathway	Gene Ontology	GO:0060070	6	51	0.11141	0.30943	RECK|TCF7L2|DVL1|BCL9|WNT5B|EGF	http://amigo.geneontology.org/amigo/term/GO:0060070
positive regulation of MAPK cascade	Gene Ontology	GO:0043410	6	51	0.11141	0.30943	ERBB2|AR|GPR37|BANK1|CAV2|ROR1	http://amigo.geneontology.org/amigo/term/GO:0043410
neurogenesis	Gene Ontology	GO:0022008	4	28	0.111922	0.30943	PRDM16|DAGLB|GRIN2A|BTBD1	http://amigo.geneontology.org/amigo/term/GO:0022008
regulation of cell growth	Gene Ontology	GO:0001558	4	28	0.111922	0.30943	WFDC1|MAD2L2|EPB41L3|MTOR	http://amigo.geneontology.org/amigo/term/GO:0001558
negative regulation of phosphatase activity	Gene Ontology	GO:0010923	4	28	0.111922	0.30943	SH2D4A|CHP1|WDR81|CEP192	http://amigo.geneontology.org/amigo/term/GO:0010923
negative regulation of MAP kinase activity	Gene Ontology	GO:0043407	4	28	0.111922	0.30943	SORL1|DAB2IP|SMPD1|BMP7	http://amigo.geneontology.org/amigo/term/GO:0043407
I-kappaB kinase/NF-kappaB signaling	Gene Ontology	GO:0007249	4	28	0.111922	0.30943	AKT1|CARD11|PRKCB|NLRC3	http://amigo.geneontology.org/amigo/term/GO:0007249
embryonic hindlimb morphogenesis	Gene Ontology	GO:0035116	4	28	0.111922	0.30943	RSPO2|GNAS|NOTCH1|RPGRIP1L	http://amigo.geneontology.org/amigo/term/GO:0035116
neuron development	Gene Ontology	GO:0048666	4	28	0.111922	0.30943	MFSD8|TGFB2|HS6ST1|TENM4	http://amigo.geneontology.org/amigo/term/GO:0048666
tRNA methylation	Gene Ontology	GO:0030488	4	28	0.111922	0.30943	TRMT61A|TRMT10A|ALKBH8|TRMT61B	http://amigo.geneontology.org/amigo/term/GO:0030488
brain development	Gene Ontology	GO:0007420	9	89	0.115059	0.317855	ROBO2|IMMP2L|UNC5C|EML1|MEIS2|RELN|SYNJ2|AATK|ADGRL3	http://amigo.geneontology.org/amigo/term/GO:0007420
RNA polymerase II transcription regulatory region sequence-specific DNA binding	Gene Ontology	GO:0000977	17	197	0.117578	0.324097	ARID3A|LHX3|TRPS1|FOXK1|TBX20|SOX13|PARP1|RXRA|PRDM5|MLXIP|TBX15|NHLH1|MEF2D|IKZF5|TBX19|ZNF438|SATB2	http://amigo.geneontology.org/amigo/term/GO:0000977
cell projection	Gene Ontology	GO:0042995	5	40	0.117794	0.324097	KIZ|IMPG2|RHOF|MAGI1|LAPTM4B	http://amigo.geneontology.org/amigo/term/GO:0042995
methylated histone binding	Gene Ontology	GO:0035064	5	40	0.117794	0.324097	TDRD3|ING5|MSL3|CDYL2|CBX8	http://amigo.geneontology.org/amigo/term/GO:0035064
regulation of apoptotic process	Gene Ontology	GO:0042981	6	52	0.118536	0.324097	DNAJA3|WRN|CARD11|FBXO11|RASSF6|NLRC3	http://amigo.geneontology.org/amigo/term/GO:0042981
integrin-mediated signaling pathway	Gene Ontology	GO:0007229	6	52	0.118536	0.324097	ITGB1|LAMA3|ITGB5|ITGB8|ITGAV|FUT8	http://amigo.geneontology.org/amigo/term/GO:0007229
toll-like receptor signaling pathway	Gene Ontology	GO:0002224	3	18	0.119065	0.324097	TLR3|MYD88|MAPKAPK3	http://amigo.geneontology.org/amigo/term/GO:0002224
blood vessel remodeling	Gene Ontology	GO:0001974	3	18	0.119065	0.324097	RSPO3|MDM2|JAG1	http://amigo.geneontology.org/amigo/term/GO:0001974
cell projection assembly	Gene Ontology	GO:0030031	3	18	0.119065	0.324097	PARVB|NCKAP1L|GSN	http://amigo.geneontology.org/amigo/term/GO:0030031
exocyst	Gene Ontology	GO:0000145	3	18	0.119065	0.324097	EXOC2|EXOC3|EXOC6B	http://amigo.geneontology.org/amigo/term/GO:0000145
chaperone cofactor-dependent protein refolding	Gene Ontology	GO:0051085	3	18	0.119065	0.324097	DNAJB14|DNAJB5|DNAJB4	http://amigo.geneontology.org/amigo/term/GO:0051085
single fertilization	Gene Ontology	GO:0007338	3	18	0.119065	0.324097	ASH1L|AR|TRPC6	http://amigo.geneontology.org/amigo/term/GO:0007338
pituitary gland development	Gene Ontology	GO:0021983	3	18	0.119065	0.324097	TBX19|LHX3|GATA2	http://amigo.geneontology.org/amigo/term/GO:0021983
poly(U) RNA binding	Gene Ontology	GO:0008266	3	18	0.119065	0.324097	PABPC1|RBMS1|RBMS3	http://amigo.geneontology.org/amigo/term/GO:0008266
dynein light intermediate chain binding	Gene Ontology	GO:0051959	3	18	0.119065	0.324097	RAB11FIP3|DNAH8|DNAH12	http://amigo.geneontology.org/amigo/term/GO:0051959
neuropeptide binding	Gene Ontology	GO:0042923	3	18	0.119065	0.324097	SORL1|NPBWR2|GPR37	http://amigo.geneontology.org/amigo/term/GO:0042923
protein export from nucleus	Gene Ontology	GO:0006611	3	18	0.119065	0.324097	CHP1|PKD1|XPO5	http://amigo.geneontology.org/amigo/term/GO:0006611
pigmentation	Gene Ontology	GO:0043473	3	18	0.119065	0.324097	SZT2|EDA|ATRN	http://amigo.geneontology.org/amigo/term/GO:0043473
ionotropic glutamate receptor signaling pathway	Gene Ontology	GO:0035235	3	18	0.119065	0.324097	GRIN2A|GRID1|GRID2	http://amigo.geneontology.org/amigo/term/GO:0035235
positive regulation of pri-miRNA transcription by RNA polymerase II	Gene Ontology	GO:1902895	4	29	0.121842	0.329871	TGFB2|GATA2|BMP2|HIF1A	http://amigo.geneontology.org/amigo/term/GO:1902895
positive regulation of interleukin-6 production	Gene Ontology	GO:0032755	4	29	0.121842	0.329871	TLR3|IFIH1|MYD88|ZBTB20	http://amigo.geneontology.org/amigo/term/GO:0032755
drug binding	Gene Ontology	GO:0008144	4	29	0.121842	0.329871	PPARD|SRP54|ALB|HTR2C	http://amigo.geneontology.org/amigo/term/GO:0008144
frizzled binding	Gene Ontology	GO:0005109	4	29	0.121842	0.329871	RSPO3|WNT5B|DVL1|ZNRF3	http://amigo.geneontology.org/amigo/term/GO:0005109
lateral plasma membrane	Gene Ontology	GO:0016328	4	29	0.121842	0.329871	PTPRO|EPCAM|DVL1|AXIN1	http://amigo.geneontology.org/amigo/term/GO:0016328
myelination	Gene Ontology	GO:0042552	4	29	0.121842	0.329871	ERBB2|NAB1|MAL2|ATRN	http://amigo.geneontology.org/amigo/term/GO:0042552
protein import into nucleus	Gene Ontology	GO:0006606	6	53	0.125883	0.331987	PRICKLE1|IPO11|NUP107|AKT1|IPO8|PPP3CA	http://amigo.geneontology.org/amigo/term/GO:0006606
hematopoietic progenitor cell differentiation	Gene Ontology	GO:0002244	6	53	0.125883	0.331987	PDGFRA|DOCK1|EML1|PTPRZ1|AGPAT5|KDR	http://amigo.geneontology.org/amigo/term/GO:0002244
midbody	Gene Ontology	GO:0030496	9	91	0.125982	0.331987	RAB11FIP3|MYH10|ECT2|ZNF330|CENPE|UVRAG|SLC2A1|KIF13A|MAPRE3	http://amigo.geneontology.org/amigo/term/GO:0030496
positive regulation of cell growth	Gene Ontology	GO:0030307	5	41	0.126231	0.331987	DDX49|FAM122A|TGFB2|ERBB2|AKT1	http://amigo.geneontology.org/amigo/term/GO:0030307
protein serine/threonine phosphatase activity	Gene Ontology	GO:0004722	5	41	0.126231	0.331987	LRRC40|PPEF1|PPP2CB|PPP4R1|PPM1H	http://amigo.geneontology.org/amigo/term/GO:0004722
nucleic acid phosphodiester bond hydrolysis	Gene Ontology	GO:0090305	5	41	0.126231	0.331987	WRN|ENPP2|PELO|REXO5|ENPP3	http://amigo.geneontology.org/amigo/term/GO:0090305
cellular response to interferon-gamma	Gene Ontology	GO:0071346	5	41	0.126231	0.331987	FLNB|RAB12|EVL|IL12B|GSN	http://amigo.geneontology.org/amigo/term/GO:0071346
heart looping	Gene Ontology	GO:0001947	5	41	0.126231	0.331987	ALDH1A2|ARL13B|NOTCH1|HIF1A|TBX20	http://amigo.geneontology.org/amigo/term/GO:0001947
negative regulation of BMP signaling pathway	Gene Ontology	GO:0030514	5	41	0.126231	0.331987	SORL1|BMPER|CHRDL1|NOTCH1|HTRA1	http://amigo.geneontology.org/amigo/term/GO:0030514
chromosome	Gene Ontology	GO:0005694	5	41	0.126231	0.331987	WRN|MAD2L2|HPRT1|SETD2|PARP1	http://amigo.geneontology.org/amigo/term/GO:0005694
protein binding	Gene Ontology	GO:0005515	12	131	0.12714	0.331987	ITGB1|SNAP25|HSF3|HDAC4|TGFBR2|CARD11|KCNMA1|CNTN1|PRIM2|GATA2|ASF1A|YAP1	http://amigo.geneontology.org/amigo/term/GO:0005515
nucleic acid binding	Gene Ontology	GO:0003676	13	145	0.12922	0.331987	DDX49|R3HDM4|ENPP2|DDX51|ERI2|ENPP3|ZCCHC24|TFIP11|RBBP6|DBF4|ZNF407|ZNF767|HEMK1	http://amigo.geneontology.org/amigo/term/GO:0003676
double-strand break repair via homologous recombination	Gene Ontology	GO:0000724	7	66	0.129927	0.331987	MAD2L2|WRN|SMC3|MMS22L|AP5Z1|RAD52|MCM9	http://amigo.geneontology.org/amigo/term/GO:0000724
positive regulation of glycogen biosynthetic process	Gene Ontology	GO:0045725	2	9	0.130669	0.331987	AKT1|GCK	http://amigo.geneontology.org/amigo/term/GO:0045725
GATOR2 complex	Gene Ontology	GO:0061700	2	9	0.130669	0.331987	SZT2|CEP192	http://amigo.geneontology.org/amigo/term/GO:0061700
lens morphogenesis in camera-type eye	Gene Ontology	GO:0002089	2	9	0.130669	0.331987	NECTIN3|TDRD7	http://amigo.geneontology.org/amigo/term/GO:0002089
positive regulation of osteoblast proliferation	Gene Ontology	GO:0033690	2	9	0.130669	0.331987	BMP2|ITGAV	http://amigo.geneontology.org/amigo/term/GO:0033690
circulatory system development	Gene Ontology	GO:0072359	2	9	0.130669	0.331987	POGLUT1|WDPCP	http://amigo.geneontology.org/amigo/term/GO:0072359
central nervous system myelination	Gene Ontology	GO:0022010	2	9	0.130669	0.331987	NCSTN|B4GALT6	http://amigo.geneontology.org/amigo/term/GO:0022010
epithelial to mesenchymal transition involved in endocardial cushion formation	Gene Ontology	GO:0003198	2	9	0.130669	0.331987	TGFB2|NOTCH1	http://amigo.geneontology.org/amigo/term/GO:0003198
negative regulation of ubiquitin protein ligase activity	Gene Ontology	GO:1904667	2	9	0.130669	0.331987	MAD2L2|MAD2L1	http://amigo.geneontology.org/amigo/term/GO:1904667
negative regulation of protein tyrosine kinase activity	Gene Ontology	GO:0061099	2	9	0.130669	0.331987	SRCIN1|CAV1	http://amigo.geneontology.org/amigo/term/GO:0061099
dopamine receptor signaling pathway	Gene Ontology	GO:0007212	2	9	0.130669	0.331987	HMP19|NCSTN	http://amigo.geneontology.org/amigo/term/GO:0007212
extrinsic component of mitochondrial inner membrane	Gene Ontology	GO:0031314	2	9	0.130669	0.331987	NDUFAF5|ATP23	http://amigo.geneontology.org/amigo/term/GO:0031314
inflammatory response to antigenic stimulus	Gene Ontology	GO:0002437	2	9	0.130669	0.331987	NOTCH1|CYSLTR1	http://amigo.geneontology.org/amigo/term/GO:0002437
myosin V binding	Gene Ontology	GO:0031489	2	9	0.130669	0.331987	RAB6A|RAB14	http://amigo.geneontology.org/amigo/term/GO:0031489
glucose 6-phosphate metabolic process	Gene Ontology	GO:0051156	2	9	0.130669	0.331987	HK2|GCK	http://amigo.geneontology.org/amigo/term/GO:0051156
negative regulation of myotube differentiation	Gene Ontology	GO:0010832	2	9	0.130669	0.331987	NOTCH1|HDAC4	http://amigo.geneontology.org/amigo/term/GO:0010832
snRNA 3'-end processing	Gene Ontology	GO:0034472	2	9	0.130669	0.331987	INTS8|VWA9	http://amigo.geneontology.org/amigo/term/GO:0034472
positive regulation of extrinsic apoptotic signaling pathway via death domain receptors	Gene Ontology	GO:1902043	2	9	0.130669	0.331987	BMPR1B|TRPS1	http://amigo.geneontology.org/amigo/term/GO:1902043
Ral GTPase binding	Gene Ontology	GO:0017160	2	9	0.130669	0.331987	EXOC2|USP33	http://amigo.geneontology.org/amigo/term/GO:0017160
vasculature development	Gene Ontology	GO:0001944	2	9	0.130669	0.331987	RECK|CDH5	http://amigo.geneontology.org/amigo/term/GO:0001944
dendritic spine morphogenesis	Gene Ontology	GO:0060997	2	9	0.130669	0.331987	WASL|PAK3	http://amigo.geneontology.org/amigo/term/GO:0060997
regulation of calcium-mediated signaling	Gene Ontology	GO:0050848	2	9	0.130669	0.331987	BST1|GPR143	http://amigo.geneontology.org/amigo/term/GO:0050848
ER-associated misfolded protein catabolic process	Gene Ontology	GO:0071712	2	9	0.130669	0.331987	UGGT2|UGGT1	http://amigo.geneontology.org/amigo/term/GO:0071712
potassium:proton antiporter activity	Gene Ontology	GO:0015386	2	9	0.130669	0.331987	SLC9A9|SLC9A3	http://amigo.geneontology.org/amigo/term/GO:0015386
carboxy-lyase activity	Gene Ontology	GO:0016831	2	9	0.130669	0.331987	GADL1|CSAD	http://amigo.geneontology.org/amigo/term/GO:0016831
protein heterotetramerization	Gene Ontology	GO:0051290	2	9	0.130669	0.331987	CPSF6|PKD1	http://amigo.geneontology.org/amigo/term/GO:0051290
negative regulation of calcineurin-NFAT signaling cascade	Gene Ontology	GO:0070885	2	9	0.130669	0.331987	CHP1|MTOR	http://amigo.geneontology.org/amigo/term/GO:0070885
artery morphogenesis	Gene Ontology	GO:0048844	2	9	0.130669	0.331987	ZMIZ1|APOB	http://amigo.geneontology.org/amigo/term/GO:0048844
endothelial cell morphogenesis	Gene Ontology	GO:0001886	2	9	0.130669	0.331987	MET|ARHGEF26	http://amigo.geneontology.org/amigo/term/GO:0001886
oligosaccharyltransferase complex	Gene Ontology	GO:0008250	2	9	0.130669	0.331987	DDOST|TUSC3	http://amigo.geneontology.org/amigo/term/GO:0008250
pulmonary valve morphogenesis	Gene Ontology	GO:0003184	2	9	0.130669	0.331987	JAG1|NOTCH1	http://amigo.geneontology.org/amigo/term/GO:0003184
SCAR complex	Gene Ontology	GO:0031209	2	9	0.130669	0.331987	NCKAP1L|CYFIP2	http://amigo.geneontology.org/amigo/term/GO:0031209
negative regulation of neurogenesis	Gene Ontology	GO:0050768	2	9	0.130669	0.331987	SORL1|BRINP1	http://amigo.geneontology.org/amigo/term/GO:0050768
striatum development	Gene Ontology	GO:0021756	2	9	0.130669	0.331987	CNTNAP2|SLC7A11	http://amigo.geneontology.org/amigo/term/GO:0021756
positive regulation of T cell differentiation	Gene Ontology	GO:0045582	2	9	0.130669	0.331987	PIK3R6|ZMIZ1	http://amigo.geneontology.org/amigo/term/GO:0045582
laminin complex	Gene Ontology	GO:0043256	2	9	0.130669	0.331987	LAMB1|LAMA4	http://amigo.geneontology.org/amigo/term/GO:0043256
RNA stem-loop binding	Gene Ontology	GO:0035613	2	9	0.130669	0.331987	MYH10|LARP6	http://amigo.geneontology.org/amigo/term/GO:0035613
regulation of sodium ion transport	Gene Ontology	GO:0002028	2	9	0.130669	0.331987	TGFB1|NKAIN2	http://amigo.geneontology.org/amigo/term/GO:0002028
JNK cascade	Gene Ontology	GO:0007254	2	9	0.130669	0.331987	MAPK10|MAP3K5	http://amigo.geneontology.org/amigo/term/GO:0007254
endoplasmic reticulum calcium ion homeostasis	Gene Ontology	GO:0032469	2	9	0.130669	0.331987	TMCO1|ITPR1	http://amigo.geneontology.org/amigo/term/GO:0032469
translation repressor activity, mRNA regulatory element binding	Gene Ontology	GO:0000900	2	9	0.130669	0.331987	STK3|CPEB2	http://amigo.geneontology.org/amigo/term/GO:0000900
transcription corepressor binding	Gene Ontology	GO:0001222	2	9	0.130669	0.331987	PER3|RORA	http://amigo.geneontology.org/amigo/term/GO:0001222
inositol phosphate-mediated signaling	Gene Ontology	GO:0048016	2	9	0.130669	0.331987	ITPR2|ITPR1	http://amigo.geneontology.org/amigo/term/GO:0048016
phosphatidylinositol biosynthetic process	Gene Ontology	GO:0006661	2	9	0.130669	0.331987	PLCG2|INPPL1	http://amigo.geneontology.org/amigo/term/GO:0006661
chromatin-mediated maintenance of transcription	Gene Ontology	GO:0048096	2	9	0.130669	0.331987	ZMIZ1|PADI2	http://amigo.geneontology.org/amigo/term/GO:0048096
nuclear export signal receptor activity	Gene Ontology	GO:0005049	2	9	0.130669	0.331987	EIF4ENIF1|XPO5	http://amigo.geneontology.org/amigo/term/GO:0005049
histone methyltransferase activity (H3-K4 specific)	Gene Ontology	GO:0042800	2	9	0.130669	0.331987	KMT2C|ASH1L	http://amigo.geneontology.org/amigo/term/GO:0042800
cytoskeletal anchor activity	Gene Ontology	GO:0008093	2	9	0.130669	0.331987	BAIAP2|INSC	http://amigo.geneontology.org/amigo/term/GO:0008093
heart contraction	Gene Ontology	GO:0060047	2	9	0.130669	0.331987	RPS6KA2|SGCZ	http://amigo.geneontology.org/amigo/term/GO:0060047
MCM complex	Gene Ontology	GO:0042555	2	9	0.130669	0.331987	MMS22L|MCM9	http://amigo.geneontology.org/amigo/term/GO:0042555
calcium-dependent protein kinase C activity	Gene Ontology	GO:0004698	2	9	0.130669	0.331987	PRKCA|PRKCB	http://amigo.geneontology.org/amigo/term/GO:0004698
tau-protein kinase activity	Gene Ontology	GO:0050321	2	9	0.130669	0.331987	MARK1|MARK3	http://amigo.geneontology.org/amigo/term/GO:0050321
positive regulation of cytokine production involved in inflammatory response	Gene Ontology	GO:1900017	2	9	0.130669	0.331987	MYD88|IL17B	http://amigo.geneontology.org/amigo/term/GO:1900017
unsaturated fatty acid biosynthetic process	Gene Ontology	GO:0006636	2	9	0.130669	0.331987	ELOVL6|ELOVL1	http://amigo.geneontology.org/amigo/term/GO:0006636
inositol phosphate biosynthetic process	Gene Ontology	GO:0032958	2	9	0.130669	0.331987	ITPKB|IP6K1	http://amigo.geneontology.org/amigo/term/GO:0032958
exploration behavior	Gene Ontology	GO:0035640	2	9	0.130669	0.331987	AGTR2|BRINP1	http://amigo.geneontology.org/amigo/term/GO:0035640
activation of transmembrane receptor protein tyrosine kinase activity	Gene Ontology	GO:0007171	2	9	0.130669	0.331987	ANGPT1|NRG4	http://amigo.geneontology.org/amigo/term/GO:0007171
response to ethanol	Gene Ontology	GO:0045471	2	9	0.130669	0.331987	GRIN2A|FYN	http://amigo.geneontology.org/amigo/term/GO:0045471
melanosome organization	Gene Ontology	GO:0032438	2	9	0.130669	0.331987	KIF13A|GPR143	http://amigo.geneontology.org/amigo/term/GO:0032438
positive regulation of cell adhesion mediated by integrin	Gene Ontology	GO:0033630	2	9	0.130669	0.331987	TGFB2|NCKAP1L	http://amigo.geneontology.org/amigo/term/GO:0033630
SREBP signaling pathway	Gene Ontology	GO:0032933	2	9	0.130669	0.331987	ERLIN1|EIF2A	http://amigo.geneontology.org/amigo/term/GO:0032933
positive regulation of osteoclast differentiation	Gene Ontology	GO:0045672	2	9	0.130669	0.331987	IL12B|GNAS	http://amigo.geneontology.org/amigo/term/GO:0045672
response to lipid	Gene Ontology	GO:0033993	2	9	0.130669	0.331987	PPARD|VPS4B	http://amigo.geneontology.org/amigo/term/GO:0033993
response to muramyl dipeptide	Gene Ontology	GO:0032495	2	9	0.130669	0.331987	JAG1|NOTCH1	http://amigo.geneontology.org/amigo/term/GO:0032495
metalloendopeptidase inhibitor activity	Gene Ontology	GO:0008191	2	9	0.130669	0.331987	RECK|TIMP2	http://amigo.geneontology.org/amigo/term/GO:0008191
adult heart development	Gene Ontology	GO:0007512	2	9	0.130669	0.331987	MYH10|MEF2D	http://amigo.geneontology.org/amigo/term/GO:0007512
prepulse inhibition	Gene Ontology	GO:0060134	2	9	0.130669	0.331987	DVL1|GRID2	http://amigo.geneontology.org/amigo/term/GO:0060134
regulation of cytokinesis	Gene Ontology	GO:0032465	4	30	0.132122	0.331987	RAB11FIP3|KIF13A|SETD2|UVRAG	http://amigo.geneontology.org/amigo/term/GO:0032465
cellular response to UV	Gene Ontology	GO:0034644	4	30	0.132122	0.331987	EP300|PARP1|DHX36|USP28	http://amigo.geneontology.org/amigo/term/GO:0034644
cation transmembrane transport	Gene Ontology	GO:0098655	4	30	0.132122	0.331987	PIEZO2|CNGB3|P2RX2|TRPM8	http://amigo.geneontology.org/amigo/term/GO:0098655
amyloid-beta binding	Gene Ontology	GO:0001540	4	30	0.132122	0.331987	SORL1|TGFB2|LDLRAD3|ITM2A	http://amigo.geneontology.org/amigo/term/GO:0001540
positive regulation of epithelial cell proliferation	Gene Ontology	GO:0050679	4	30	0.132122	0.331987	ERBB2|NOTCH1|TCF7L2|YAP1	http://amigo.geneontology.org/amigo/term/GO:0050679
dorsal/ventral pattern formation	Gene Ontology	GO:0009953	4	30	0.132122	0.331987	ARL13B|BMPR1B|LRP4|TBX20	http://amigo.geneontology.org/amigo/term/GO:0009953
FAD binding	Gene Ontology	GO:0071949	4	30	0.132122	0.331987	ACOX3|MICAL2|D2HGDH|STEAP4	http://amigo.geneontology.org/amigo/term/GO:0071949
phosphotyrosine residue binding	Gene Ontology	GO:0001784	4	30	0.132122	0.331987	CBLB|STAP1|YES1|PLCG2	http://amigo.geneontology.org/amigo/term/GO:0001784
endosome to lysosome transport	Gene Ontology	GO:0008333	4	30	0.132122	0.331987	KIF13A|CLEC16A|RAB12|AKTIP	http://amigo.geneontology.org/amigo/term/GO:0008333
regulation of protein phosphorylation	Gene Ontology	GO:0001932	3	19	0.13223	0.331987	ARR3|ITPKB|CDH5	http://amigo.geneontology.org/amigo/term/GO:0001932
positive regulation of erythrocyte differentiation	Gene Ontology	GO:0045648	3	19	0.13223	0.331987	NCKAP1L|GATA2|HIF1A	http://amigo.geneontology.org/amigo/term/GO:0045648
bone morphogenesis	Gene Ontology	GO:0060349	3	19	0.13223	0.331987	PAPPA2|DHRS3|HAS2	http://amigo.geneontology.org/amigo/term/GO:0060349
hippocampal mossy fiber to CA3 synapse	Gene Ontology	GO:0098686	3	19	0.13223	0.331987	RAPGEF4|NECTIN3|SLC30A3	http://amigo.geneontology.org/amigo/term/GO:0098686
anaphase-promoting complex	Gene Ontology	GO:0005680	3	19	0.13223	0.331987	MAD2L2|ANAPC10|CDC20	http://amigo.geneontology.org/amigo/term/GO:0005680
intrinsic apoptotic signaling pathway in response to endoplasmic reticulum stress	Gene Ontology	GO:0070059	3	19	0.13223	0.331987	ITPR1|DAB2IP|MAP3K5	http://amigo.geneontology.org/amigo/term/GO:0070059
actin monomer binding	Gene Ontology	GO:0003785	3	19	0.13223	0.331987	TMSB4X|MYL2|LMOD2	http://amigo.geneontology.org/amigo/term/GO:0003785
ATP-dependent chromatin remodeling	Gene Ontology	GO:0043044	3	19	0.13223	0.331987	ARID1B|ACTR5|SMARCC1	http://amigo.geneontology.org/amigo/term/GO:0043044
regulation of exocytosis	Gene Ontology	GO:0017157	3	19	0.13223	0.331987	RAPGEF4|RAB12|STXBP5L	http://amigo.geneontology.org/amigo/term/GO:0017157
aspartic-type endopeptidase activity	Gene Ontology	GO:0004190	3	19	0.13223	0.331987	BACE2|CTSEAL|NRIP3	http://amigo.geneontology.org/amigo/term/GO:0004190
regulation of immune response	Gene Ontology	GO:0050776	3	19	0.13223	0.331987	BG8|SYNE1|FGL1	http://amigo.geneontology.org/amigo/term/GO:0050776
ligand-gated ion channel activity	Gene Ontology	GO:0015276	3	19	0.13223	0.331987	GRIN2A|GRID1|GRID2	http://amigo.geneontology.org/amigo/term/GO:0015276
transmembrane signaling receptor activity	Gene Ontology	GO:0004888	6	54	0.133446	0.334089	SORL1|ANTXR2|CD40|TLR3|GABBR2|FCRL4	http://amigo.geneontology.org/amigo/term/GO:0004888
P-body	Gene Ontology	GO:0000932	6	54	0.133446	0.334089	EIF4E|TOP1|EIF4ENIF1|SAMD4A|WTIP|BTBD1	http://amigo.geneontology.org/amigo/term/GO:0000932
nuclear chromosome, telomeric region	Gene Ontology	GO:0000784	6	54	0.133446	0.334089	SMCHD1|TFIP11|POT1|PINX1|TELO2|GAR1	http://amigo.geneontology.org/amigo/term/GO:0000784
osteoblast differentiation	Gene Ontology	GO:0001649	6	54	0.133446	0.334089	RSPO2|BMP2|WWOX|AKT1|MEF2D|ASF1A	http://amigo.geneontology.org/amigo/term/GO:0001649
chromatin DNA binding	Gene Ontology	GO:0031490	5	42	0.134937	0.337104	HSF1|EP300|NOTCH1|RXRA|PPARGC1A	http://amigo.geneontology.org/amigo/term/GO:0031490
cellular response to insulin stimulus	Gene Ontology	GO:0032869	5	42	0.134937	0.337104	RAB12|TBC1D4|PARP1|RAB31|CPEB2	http://amigo.geneontology.org/amigo/term/GO:0032869
excitatory postsynaptic potential	Gene Ontology	GO:0060079	5	42	0.134937	0.337104	PPP3CA|GRID2|P2RX2|SNCA|GRIN2A	http://amigo.geneontology.org/amigo/term/GO:0060079
chaperone binding	Gene Ontology	GO:0051087	7	67	0.136786	0.341238	GRPEL2|DNAJB6|ALB|DNAJC1|DNAJB5|DNAJB4|SLC25A17	http://amigo.geneontology.org/amigo/term/GO:0051087
synaptic vesicle	Gene Ontology	GO:0008021	7	67	0.136786	0.341238	SNAP25|CLCN4|STX7|NCSTN|STX10|GRIN2A|RAB12	http://amigo.geneontology.org/amigo/term/GO:0008021
growth factor activity	Gene Ontology	GO:0008083	9	93	0.137437	0.34262	BMP7|TGFB1|TGFB2|BMP2|OSGIN2|IL12B|VEGFC|FGF12|EGF	http://amigo.geneontology.org/amigo/term/GO:0008083
DNA-binding transcription repressor activity, RNA polymerase II-specific	Gene Ontology	GO:0001227	14	161	0.139383	0.347225	FOXP2|HSF1|FOXK1|TCF3|SOX6|IKZF5|ETS2|PRDM5|PPARD|TBX15|NACC2|NFKB1|ZBTB20|ZEB1	http://amigo.geneontology.org/amigo/term/GO:0001227
regulation of alternative mRNA splicing, via spliceosome	Gene Ontology	GO:0000381	6	55	0.141218	0.351302	RBFOX3|RBM8A|RBFOX1|CELF1|MBNL3|RNPS1	http://amigo.geneontology.org/amigo/term/GO:0000381
extracellular exosome	Gene Ontology	GO:0070062	6	55	0.141218	0.351302	SLC9A3|CUBN|PKD1|ALB|PROM1|EGF	http://amigo.geneontology.org/amigo/term/GO:0070062
limb development	Gene Ontology	GO:0060173	4	31	0.142744	0.354098	HS6ST2|SLC7A11|CDH7|HS6ST1	http://amigo.geneontology.org/amigo/term/GO:0060173
cellular response to growth factor stimulus	Gene Ontology	GO:0071363	4	31	0.142744	0.354098	CPNE3|RIPK1|BMPR1B|TGFBR2	http://amigo.geneontology.org/amigo/term/GO:0071363
calcium channel activity	Gene Ontology	GO:0005262	4	31	0.142744	0.354098	TMCO1|PKD1|TRPM8|MCU	http://amigo.geneontology.org/amigo/term/GO:0005262
negative regulation of cell growth	Gene Ontology	GO:0030308	7	68	0.143818	0.355719	TGFB1|TGFB2|OSGIN2|DCSTAMP|KIAA1024|SLIT3|MYL2	http://amigo.geneontology.org/amigo/term/GO:0030308
manganese ion binding	Gene Ontology	GO:0030145	5	43	0.143902	0.355719	WRN|NPEPL1|XYLT2|PEPD|PPEF1	http://amigo.geneontology.org/amigo/term/GO:0030145
negative regulation of translation	Gene Ontology	GO:0017148	5	43	0.143902	0.355719	SAMD4A|EIF4ENIF1|MRPL13|EIF4E|ILF3	http://amigo.geneontology.org/amigo/term/GO:0017148
GABA-ergic synapse	Gene Ontology	GO:0098982	5	43	0.143902	0.355719	PTPRO|PLCB1|CTBP2|GABRB2|DAG1	http://amigo.geneontology.org/amigo/term/GO:0098982
autophagosome	Gene Ontology	GO:0005776	5	43	0.143902	0.355719	VTI1A|ATG9B|RAB12|PIP4K2A|ATP13A2	http://amigo.geneontology.org/amigo/term/GO:0005776
oxidation-reduction process	Gene Ontology	GO:0055114	32	421	0.144987	0.35815	HSD17B12|GSR|BMP2|NOX3|CYP2W1|DMGDH|PYCR1|ALDH1A2|SMOX|OGFOD3|DHRS3|PYROXD1|VKORC1L1|SDR42E2|MICAL2|TECRL|IL4I1|HSD17B2|GPHN|EGLN3|HADH|RNLS|MTHFD2|D2HGDH|HSD11B1L|OXR1|ALKBH8|WWOX|SH3PXD2B|CTBP2|VAT1L|STEAP4	http://amigo.geneontology.org/amigo/term/GO:0055114
protein serine/threonine kinase activator activity	Gene Ontology	GO:0043539	3	20	0.145872	0.358576	FAM20A|DBF4|TGFB1	http://amigo.geneontology.org/amigo/term/GO:0043539
response to estrogen	Gene Ontology	GO:0043627	3	20	0.145872	0.358576	EP300|TBL1X|CAV1	http://amigo.geneontology.org/amigo/term/GO:0043627
microfilament motor activity	Gene Ontology	GO:0000146	3	20	0.145872	0.358576	MYO3A|MYH10|MYO7A	http://amigo.geneontology.org/amigo/term/GO:0000146
metallopeptidase activity	Gene Ontology	GO:0008237	3	20	0.145872	0.358576	EIF3H|ACE2|PAPPA2	http://amigo.geneontology.org/amigo/term/GO:0008237
negative regulation of proteasomal ubiquitin-dependent protein catabolic process	Gene Ontology	GO:0032435	3	20	0.145872	0.358576	CLEC16A|SMARCC1|FHIT	http://amigo.geneontology.org/amigo/term/GO:0032435
Notch binding	Gene Ontology	GO:0005112	3	20	0.145872	0.358576	JAG1|NOTCH1|GALNT11	http://amigo.geneontology.org/amigo/term/GO:0005112
intercalated disc	Gene Ontology	GO:0014704	3	20	0.145872	0.358576	ITGB1|DSG2|SCN4B	http://amigo.geneontology.org/amigo/term/GO:0014704
bicellular tight junction	Gene Ontology	GO:0005923	6	56	0.149194	0.359225	ECT2|CLDN20|VAPA|MAGI1|EPCAM|CDH5	http://amigo.geneontology.org/amigo/term/GO:0005923
carbohydrate binding	Gene Ontology	GO:0030246	6	56	0.149194	0.359225	GALNT16|GALNT14|GALNT12|GALNT11|ADGRL3|GUSB	http://amigo.geneontology.org/amigo/term/GO:0030246
postsynapse	Gene Ontology	GO:0098794	6	56	0.149194	0.359225	SNAP25|PLCB1|SNCA|EIF4E|P2RX2|AP2B1	http://amigo.geneontology.org/amigo/term/GO:0098794
fatty acid binding	Gene Ontology	GO:0005504	2	10	0.151027	0.359225	ACOX3|ALB	http://amigo.geneontology.org/amigo/term/GO:0005504
positive regulation of cytokine production	Gene Ontology	GO:0001819	2	10	0.151027	0.359225	CARD11|AGPAT2	http://amigo.geneontology.org/amigo/term/GO:0001819
regulation of cellular senescence	Gene Ontology	GO:2000772	2	10	0.151027	0.359225	VASH1|ZMPSTE24	http://amigo.geneontology.org/amigo/term/GO:2000772
interleukin-1-mediated signaling pathway	Gene Ontology	GO:0070498	2	10	0.151027	0.359225	PLCB1|IL1R1	http://amigo.geneontology.org/amigo/term/GO:0070498
filamin binding	Gene Ontology	GO:0031005	2	10	0.151027	0.359225	NEBL|SYNPO2	http://amigo.geneontology.org/amigo/term/GO:0031005
phosphatidic acid biosynthetic process	Gene Ontology	GO:0006654	2	10	0.151027	0.359225	PNPLA3|AGPAT2	http://amigo.geneontology.org/amigo/term/GO:0006654
positive regulation of stress-activated MAPK cascade	Gene Ontology	GO:0032874	2	10	0.151027	0.359225	TGFB2|MID1	http://amigo.geneontology.org/amigo/term/GO:0032874
positive regulation of exosomal secretion	Gene Ontology	GO:1903543	2	10	0.151027	0.359225	ATP13A2|VPS4B	http://amigo.geneontology.org/amigo/term/GO:1903543
sodium ion import across plasma membrane	Gene Ontology	GO:0098719	2	10	0.151027	0.359225	SLC9A9|SLC9A3	http://amigo.geneontology.org/amigo/term/GO:0098719
positive regulation of neuron death	Gene Ontology	GO:1901216	2	10	0.151027	0.359225	FYN|MAP3K5	http://amigo.geneontology.org/amigo/term/GO:1901216
negative regulation of focal adhesion assembly	Gene Ontology	GO:0051895	2	10	0.151027	0.359225	PHLDB2|DLC1	http://amigo.geneontology.org/amigo/term/GO:0051895
T cell mediated immunity	Gene Ontology	GO:0002456	2	10	0.151027	0.359225	CD8A|JAG1	http://amigo.geneontology.org/amigo/term/GO:0002456
detection of visible light	Gene Ontology	GO:0009584	2	10	0.151027	0.359225	OPN5L1|RRH	http://amigo.geneontology.org/amigo/term/GO:0009584
positive regulation of monocyte chemotaxis	Gene Ontology	GO:0090026	2	10	0.151027	0.359225	ANO6|CCR5	http://amigo.geneontology.org/amigo/term/GO:0090026
phosphatidylinositol-5-phosphate binding	Gene Ontology	GO:0010314	2	10	0.151027	0.359225	SH3PXD2B|PLEKHA5	http://amigo.geneontology.org/amigo/term/GO:0010314
positive regulation of double-strand break repair via nonhomologous end joining	Gene Ontology	GO:2001034	2	10	0.151027	0.359225	MAD2L2|SMCHD1	http://amigo.geneontology.org/amigo/term/GO:2001034
positive regulation of cell cycle G1/S phase transition	Gene Ontology	GO:1902808	2	10	0.151027	0.359225	HSF1|HSF3	http://amigo.geneontology.org/amigo/term/GO:1902808
phagocytosis, engulfment	Gene Ontology	GO:0006911	2	10	0.151027	0.359225	ARHGAP12|GSN	http://amigo.geneontology.org/amigo/term/GO:0006911
palmitoyl-(protein) hydrolase activity	Gene Ontology	GO:0008474	2	10	0.151027	0.359225	LYPLAL1|ABHD17C	http://amigo.geneontology.org/amigo/term/GO:0008474
tRNA wobble uridine modification	Gene Ontology	GO:0002098	2	10	0.151027	0.359225	ELP4|ALKBH8	http://amigo.geneontology.org/amigo/term/GO:0002098
superoxide metabolic process	Gene Ontology	GO:0006801	2	10	0.151027	0.359225	SH3PXD2B|IMMP2L	http://amigo.geneontology.org/amigo/term/GO:0006801
presynaptic active zone cytoplasmic component	Gene Ontology	GO:0098831	2	10	0.151027	0.359225	CTBP2|RIMS2	http://amigo.geneontology.org/amigo/term/GO:0098831
leukocyte tethering or rolling	Gene Ontology	GO:0050901	2	10	0.151027	0.359225	ITGB1|ADD2	http://amigo.geneontology.org/amigo/term/GO:0050901
positive regulation of phosphorylation	Gene Ontology	GO:0042327	2	10	0.151027	0.359225	DSCAM|TGFB1	http://amigo.geneontology.org/amigo/term/GO:0042327
triglyceride catabolic process	Gene Ontology	GO:0019433	2	10	0.151027	0.359225	PNPLA3|APOB	http://amigo.geneontology.org/amigo/term/GO:0019433
cell-cell contact zone	Gene Ontology	GO:0044291	2	10	0.151027	0.359225	TIAM1|NECTIN3	http://amigo.geneontology.org/amigo/term/GO:0044291
positive regulation of glycolytic process	Gene Ontology	GO:0045821	2	10	0.151027	0.359225	SLC4A4|ZBTB20	http://amigo.geneontology.org/amigo/term/GO:0045821
protein localization to chromatin	Gene Ontology	GO:0071168	2	10	0.151027	0.359225	MCM9|RAD21	http://amigo.geneontology.org/amigo/term/GO:0071168
polypeptide N-acetylgalactosaminyltransferase activity	Gene Ontology	GO:0004653	2	10	0.151027	0.359225	GALNT16|GALNT11	http://amigo.geneontology.org/amigo/term/GO:0004653
basement membrane assembly	Gene Ontology	GO:0070831	2	10	0.151027	0.359225	LAMB1|LAMA4	http://amigo.geneontology.org/amigo/term/GO:0070831
maintenance of protein location in nucleus	Gene Ontology	GO:0051457	2	10	0.151027	0.359225	NR5A1|SUPT7L	http://amigo.geneontology.org/amigo/term/GO:0051457
negative regulation of MAPK cascade	Gene Ontology	GO:0043409	2	10	0.151027	0.359225	ASH1L|DAG1	http://amigo.geneontology.org/amigo/term/GO:0043409
ubiquitin-ubiquitin ligase activity	Gene Ontology	GO:0034450	2	10	0.151027	0.359225	UBE4A|UBR5	http://amigo.geneontology.org/amigo/term/GO:0034450
negative regulation of DNA damage response, signal transduction by p53 class mediator	Gene Ontology	GO:0043518	2	10	0.151027	0.359225	MDM2|MIF	http://amigo.geneontology.org/amigo/term/GO:0043518
sodium:proton antiporter activity	Gene Ontology	GO:0015385	2	10	0.151027	0.359225	SLC9A9|SLC9A3	http://amigo.geneontology.org/amigo/term/GO:0015385
phosphatidylinositol phosphate binding	Gene Ontology	GO:1901981	2	10	0.151027	0.359225	DENND1A|GAP43	http://amigo.geneontology.org/amigo/term/GO:1901981
positive regulation of G protein-coupled receptor signaling pathway	Gene Ontology	GO:0045745	2	10	0.151027	0.359225	C3|SLC39A14	http://amigo.geneontology.org/amigo/term/GO:0045745
positive regulation of exocytosis	Gene Ontology	GO:0045921	2	10	0.151027	0.359225	RAB9A|CADPS2	http://amigo.geneontology.org/amigo/term/GO:0045921
AMP binding	Gene Ontology	GO:0016208	2	10	0.151027	0.359225	PRKAG1|PRKAG2	http://amigo.geneontology.org/amigo/term/GO:0016208
TRAPP complex	Gene Ontology	GO:0030008	2	10	0.151027	0.359225	TRAPPC9|TRAPPC2	http://amigo.geneontology.org/amigo/term/GO:0030008
neuron cell-cell adhesion	Gene Ontology	GO:0007158	2	10	0.151027	0.359225	ASTN2|ASTN1	http://amigo.geneontology.org/amigo/term/GO:0007158
integral component of synaptic vesicle membrane	Gene Ontology	GO:0030285	2	10	0.151027	0.359225	STX10|SLC30A3	http://amigo.geneontology.org/amigo/term/GO:0030285
spinal cord development	Gene Ontology	GO:0021510	2	10	0.151027	0.359225	PKD1|VIT	http://amigo.geneontology.org/amigo/term/GO:0021510
calcineurin-NFAT signaling cascade	Gene Ontology	GO:0033173	2	10	0.151027	0.359225	PPP3CA|NFAT5	http://amigo.geneontology.org/amigo/term/GO:0033173
negative regulation of fat cell differentiation	Gene Ontology	GO:0045599	4	32	0.153689	0.364328	ZFPM2|JAG1|GATA2|RORA	http://amigo.geneontology.org/amigo/term/GO:0045599
neuron projection morphogenesis	Gene Ontology	GO:0048812	4	32	0.153689	0.364328	UGT8|NCKAP1L|DAB2IP|MAP4K4	http://amigo.geneontology.org/amigo/term/GO:0048812
regulation of synaptic vesicle exocytosis	Gene Ontology	GO:2000300	4	32	0.153689	0.364328	PRKCB|DVL1|STXBP5L|RIMS2	http://amigo.geneontology.org/amigo/term/GO:2000300
positive regulation of peptidyl-serine phosphorylation	Gene Ontology	GO:0033138	6	57	0.157368	0.372296	MAD2L2|MIF|AKT1|SNCA|ANGPT1|CAV1	http://amigo.geneontology.org/amigo/term/GO:0033138
ubiquitin ligase complex	Gene Ontology	GO:0000151	6	57	0.157368	0.372296	UBE4A|TRAF7|FBXO11|RNF217|UBXN7|GPR37	http://amigo.geneontology.org/amigo/term/GO:0000151
methyltransferase activity	Gene Ontology	GO:0008168	3	21	0.159948	0.375877	SMYD4|NDUFAF5|NSUN3	http://amigo.geneontology.org/amigo/term/GO:0008168
polysomal ribosome	Gene Ontology	GO:0042788	3	21	0.159948	0.375877	EIF3H|LARP1|RPL8	http://amigo.geneontology.org/amigo/term/GO:0042788
carbohydrate phosphorylation	Gene Ontology	GO:0046835	3	21	0.159948	0.375877	HK2|GCK|FGGY	http://amigo.geneontology.org/amigo/term/GO:0046835
synaptic transmission, glutamatergic	Gene Ontology	GO:0035249	3	21	0.159948	0.375877	CDH8|GRID1|GRID2	http://amigo.geneontology.org/amigo/term/GO:0035249
behavioral fear response	Gene Ontology	GO:0001662	3	21	0.159948	0.375877	EIF4E|BRINP1|HTR2C	http://amigo.geneontology.org/amigo/term/GO:0001662
positive regulation of ATPase activity	Gene Ontology	GO:0032781	3	21	0.159948	0.375877	MYBPC3|DNAJB6|DNAJB4	http://amigo.geneontology.org/amigo/term/GO:0032781
negative regulation of TOR signaling	Gene Ontology	GO:0032007	3	21	0.159948	0.375877	KIAA1024|HIF1A|NPRL2	http://amigo.geneontology.org/amigo/term/GO:0032007
ventricular septum development	Gene Ontology	GO:0003281	3	21	0.159948	0.375877	MDM2|AP2B1|LTBP1	http://amigo.geneontology.org/amigo/term/GO:0003281
vesicle-mediated transport	Gene Ontology	GO:0016192	9	97	0.161879	0.379908	EXOC2|SCFD1|SCFD2|SPAG9|SFT2D2|SFT2D1|TBC1D4|TVP23A|AP2B1	http://amigo.geneontology.org/amigo/term/GO:0016192
p53 binding	Gene Ontology	GO:0002039	5	45	0.162568	0.380765	MDM2|EP300|PPP1R13B|HIF1A|BANP	http://amigo.geneontology.org/amigo/term/GO:0002039
extrinsic component of cytoplasmic side of plasma membrane	Gene Ontology	GO:0031234	5	45	0.162568	0.380765	TIAM1|FYN|YES1|CAV2|SNAP25	http://amigo.geneontology.org/amigo/term/GO:0031234
negative regulation of neuron differentiation	Gene Ontology	GO:0045665	5	45	0.162568	0.380765	EIF4ENIF1|EIF4E|DISP3|JAG1|BMP7	http://amigo.geneontology.org/amigo/term/GO:0045665
protein dimerization activity	Gene Ontology	GO:0046983	10	111	0.164686	0.384528	CDH11|ZBED1|NCOA1|TFEC|NPAS3|HIF1A|MLXIP|NHLH1|THAP12|PPP3CA	http://amigo.geneontology.org/amigo/term/GO:0046983
cortical actin cytoskeleton	Gene Ontology	GO:0030864	4	33	0.164938	0.384528	SHROOM3|SHROOM2|DLC1|SLC2A1	http://amigo.geneontology.org/amigo/term/GO:0030864
presynaptic membrane	Gene Ontology	GO:0042734	4	33	0.164938	0.384528	CADPS2|GRIN2A|RIMS2|SNAP25	http://amigo.geneontology.org/amigo/term/GO:0042734
endosome organization	Gene Ontology	GO:0007032	4	33	0.164938	0.384528	STX10|RAB22A|AKTIP|LAPTM4B	http://amigo.geneontology.org/amigo/term/GO:0007032
transcription repressor complex	Gene Ontology	GO:0017053	4	33	0.164938	0.384528	PRDM16|CTBP2|JAZF1|HDAC4	http://amigo.geneontology.org/amigo/term/GO:0017053
receptor-mediated endocytosis	Gene Ontology	GO:0006898	4	33	0.164938	0.384528	CUBN|SORL1|TMEM108|LDLRAD3	http://amigo.geneontology.org/amigo/term/GO:0006898
positive regulation of protein phosphorylation	Gene Ontology	GO:0001934	6	58	0.165732	0.385773	PRR5|PRR5L|DVL1|FAM129A|VEGFC|C3	http://amigo.geneontology.org/amigo/term/GO:0001934
chromatin	Gene Ontology	GO:0000785	7	71	0.16591	0.385773	DSCC1|RAD21|HLCS|ANKRD17|TRIM45|SMC3|SRPK2	http://amigo.geneontology.org/amigo/term/GO:0000785
endoplasmic reticulum to Golgi vesicle-mediated transport	Gene Ontology	GO:0006888	7	71	0.16591	0.385773	PGAP1|SCFD1|COPA|COG3|TRAPPC2|ERGIC2|VTI1A	http://amigo.geneontology.org/amigo/term/GO:0006888
visual perception	Gene Ontology	GO:0007601	8	85	0.171384	0.386805	SLC4A10|IMPG2|RRH|RPGR|CNGB3|ARR3|OPN5L1|MYO7A	http://amigo.geneontology.org/amigo/term/GO:0007601
sialyltransferase activity	Gene Ontology	GO:0008373	2	11	0.17195	0.386805	ST6GALNAC5|ST6GALNAC3	http://amigo.geneontology.org/amigo/term/GO:0008373
respiratory gaseous exchange by respiratory system	Gene Ontology	GO:0007585	2	11	0.17195	0.386805	MAFB|FUT8	http://amigo.geneontology.org/amigo/term/GO:0007585
positive regulation of interleukin-10 production	Gene Ontology	GO:0032733	2	11	0.17195	0.386805	SASH3|IL12B	http://amigo.geneontology.org/amigo/term/GO:0032733
ruffle assembly	Gene Ontology	GO:0097178	2	11	0.17195	0.386805	INPPL1|ARHGEF26	http://amigo.geneontology.org/amigo/term/GO:0097178
RISC complex	Gene Ontology	GO:0016442	2	11	0.17195	0.386805	EIF4E|XPO5	http://amigo.geneontology.org/amigo/term/GO:0016442
calcium-mediated signaling using intracellular calcium source	Gene Ontology	GO:0035584	2	11	0.17195	0.386805	KDR|GPR143	http://amigo.geneontology.org/amigo/term/GO:0035584
lipase activity	Gene Ontology	GO:0016298	2	11	0.17195	0.386805	MGLL|LDAH	http://amigo.geneontology.org/amigo/term/GO:0016298
protein polyglutamylation	Gene Ontology	GO:0018095	2	11	0.17195	0.386805	TTLL5|TTLL9	http://amigo.geneontology.org/amigo/term/GO:0018095
response to zinc ion	Gene Ontology	GO:0010043	2	11	0.17195	0.386805	SLC30A8|SLC30A3	http://amigo.geneontology.org/amigo/term/GO:0010043
triglyceride biosynthetic process	Gene Ontology	GO:0019432	2	11	0.17195	0.386805	PNPLA3|MOGAT2	http://amigo.geneontology.org/amigo/term/GO:0019432
embryonic brain development	Gene Ontology	GO:1990403	2	11	0.17195	0.386805	CC2D2A|IFT140	http://amigo.geneontology.org/amigo/term/GO:1990403
purine nucleotide metabolic process	Gene Ontology	GO:0006163	2	11	0.17195	0.386805	FHIT|AK5	http://amigo.geneontology.org/amigo/term/GO:0006163
mitotic spindle midzone	Gene Ontology	GO:1990023	2	11	0.17195	0.386805	CENPE|EML1	http://amigo.geneontology.org/amigo/term/GO:1990023
regulation of protein localization to plasma membrane	Gene Ontology	GO:1903076	2	11	0.17195	0.386805	AR|STX7	http://amigo.geneontology.org/amigo/term/GO:1903076
regulation of microtubule polymerization or depolymerization	Gene Ontology	GO:0031110	2	11	0.17195	0.386805	MAPRE3|MAPRE2	http://amigo.geneontology.org/amigo/term/GO:0031110
negative regulation of pri-miRNA transcription by RNA polymerase II	Gene Ontology	GO:1902894	2	11	0.17195	0.386805	PPARD|HDAC4	http://amigo.geneontology.org/amigo/term/GO:1902894
superoxide-generating NAD(P)H oxidase activity	Gene Ontology	GO:0016175	2	11	0.17195	0.386805	SH3PXD2B|NOX3	http://amigo.geneontology.org/amigo/term/GO:0016175
dendritic shaft	Gene Ontology	GO:0043198	2	11	0.17195	0.386805	PSEN2|ZNF804A	http://amigo.geneontology.org/amigo/term/GO:0043198
microtubule anchoring	Gene Ontology	GO:0034453	2	11	0.17195	0.386805	DAG1|GCC2	http://amigo.geneontology.org/amigo/term/GO:0034453
muscle alpha-actinin binding	Gene Ontology	GO:0051371	2	11	0.17195	0.386805	PDLIM5|PDLIM3	http://amigo.geneontology.org/amigo/term/GO:0051371
Rab protein signal transduction	Gene Ontology	GO:0032482	2	11	0.17195	0.386805	RAB9A|RAB9B	http://amigo.geneontology.org/amigo/term/GO:0032482
oxygen binding	Gene Ontology	GO:0019825	2	11	0.17195	0.386805	HBE|ALB	http://amigo.geneontology.org/amigo/term/GO:0019825
protein kinase regulator activity	Gene Ontology	GO:0019887	2	11	0.17195	0.386805	PRKAG1|PRKAG2	http://amigo.geneontology.org/amigo/term/GO:0019887
negative regulation of epithelial cell migration	Gene Ontology	GO:0010633	2	11	0.17195	0.386805	PTPRG|EVL	http://amigo.geneontology.org/amigo/term/GO:0010633
positive regulation of dendrite extension	Gene Ontology	GO:1903861	2	11	0.17195	0.386805	RASAL1|RIMS2	http://amigo.geneontology.org/amigo/term/GO:1903861
plasma membrane tubulation	Gene Ontology	GO:0097320	2	11	0.17195	0.386805	BIN3|PACSIN3	http://amigo.geneontology.org/amigo/term/GO:0097320
negative regulation of telomere maintenance via telomerase	Gene Ontology	GO:0032211	2	11	0.17195	0.386805	PINX1|POT1	http://amigo.geneontology.org/amigo/term/GO:0032211
low-density lipoprotein particle receptor binding	Gene Ontology	GO:0050750	2	11	0.17195	0.386805	LANCL1|APOB	http://amigo.geneontology.org/amigo/term/GO:0050750
mRNA destabilization	Gene Ontology	GO:0061157	2	11	0.17195	0.386805	CNOT6L|FTO	http://amigo.geneontology.org/amigo/term/GO:0061157
negative regulation of cell-cell adhesion	Gene Ontology	GO:0022408	2	11	0.17195	0.386805	TGFBR2|JAG1	http://amigo.geneontology.org/amigo/term/GO:0022408
intermediate filament organization	Gene Ontology	GO:0045109	2	11	0.17195	0.386805	DNAJB6|KRT6A	http://amigo.geneontology.org/amigo/term/GO:0045109
dopaminergic neuron differentiation	Gene Ontology	GO:0071542	2	11	0.17195	0.386805	RSPO2|HIF1A	http://amigo.geneontology.org/amigo/term/GO:0071542
nuclear-transcribed mRNA poly(A) tail shortening	Gene Ontology	GO:0000289	2	11	0.17195	0.386805	SAMD4A|CNOT6L	http://amigo.geneontology.org/amigo/term/GO:0000289
M band	Gene Ontology	GO:0031430	2	11	0.17195	0.386805	ROBO2|LMOD2	http://amigo.geneontology.org/amigo/term/GO:0031430
dendritic spine development	Gene Ontology	GO:0060996	2	11	0.17195	0.386805	UBA6|ARID1B	http://amigo.geneontology.org/amigo/term/GO:0060996
animal organ development	Gene Ontology	GO:0048513	2	11	0.17195	0.386805	TGFB2|NRG4	http://amigo.geneontology.org/amigo/term/GO:0048513
axoneme assembly	Gene Ontology	GO:0035082	2	11	0.17195	0.386805	CC2D2A|DCX	http://amigo.geneontology.org/amigo/term/GO:0035082
U5 snRNP	Gene Ontology	GO:0005682	2	11	0.17195	0.386805	SNRPE|PRPF6	http://amigo.geneontology.org/amigo/term/GO:0005682
ubiquitin-dependent protein catabolic process via the multivesicular body sorting pathway	Gene Ontology	GO:0043162	2	11	0.17195	0.386805	VPS37A|VPS4B	http://amigo.geneontology.org/amigo/term/GO:0043162
negative regulation of transcription elongation from RNA polymerase II promoter	Gene Ontology	GO:0034244	2	11	0.17195	0.386805	EAPP|UBXN7	http://amigo.geneontology.org/amigo/term/GO:0034244
potassium ion leak channel activity	Gene Ontology	GO:0022841	2	11	0.17195	0.386805	KCNK2|KCNK10	http://amigo.geneontology.org/amigo/term/GO:0022841
left/right axis specification	Gene Ontology	GO:0070986	2	11	0.17195	0.386805	ARL13B|NOTCH1	http://amigo.geneontology.org/amigo/term/GO:0070986
stabilization of membrane potential	Gene Ontology	GO:0030322	2	11	0.17195	0.386805	KCNK2|KCNK10	http://amigo.geneontology.org/amigo/term/GO:0030322
positive regulation of translational initiation	Gene Ontology	GO:0045948	2	11	0.17195	0.386805	LARP1|RPS6KB2	http://amigo.geneontology.org/amigo/term/GO:0045948
negative regulation of reactive oxygen species metabolic process	Gene Ontology	GO:2000378	2	11	0.17195	0.386805	HK2|HIF1A	http://amigo.geneontology.org/amigo/term/GO:2000378
acrosomal membrane	Gene Ontology	GO:0002080	2	11	0.17195	0.386805	CAV2|CAV1	http://amigo.geneontology.org/amigo/term/GO:0002080
parallel fiber to Purkinje cell synapse	Gene Ontology	GO:0098688	2	11	0.17195	0.386805	CADPS2|GRID2	http://amigo.geneontology.org/amigo/term/GO:0098688
desmosome	Gene Ontology	GO:0030057	2	11	0.17195	0.386805	DSG2|KAZN	http://amigo.geneontology.org/amigo/term/GO:0030057
cerebellar Purkinje cell differentiation	Gene Ontology	GO:0021702	2	11	0.17195	0.386805	HERC1|RORA	http://amigo.geneontology.org/amigo/term/GO:0021702
regulation of sodium ion transmembrane transporter activity	Gene Ontology	GO:2000649	2	11	0.17195	0.386805	GPD1L|SCN4B	http://amigo.geneontology.org/amigo/term/GO:2000649
mitochondrion organization	Gene Ontology	GO:0007005	5	46	0.172246	0.387224	VPS13D|DNAJA3|CAV2|PPARGC1A|WDR81	http://amigo.geneontology.org/amigo/term/GO:0007005
protein K63-linked deubiquitination	Gene Ontology	GO:0070536	3	22	0.174413	0.388872	OTUD4|USP25|USP33	http://amigo.geneontology.org/amigo/term/GO:0070536
DNA damage checkpoint	Gene Ontology	GO:0000077	3	22	0.174413	0.388872	MAD2L2|TIPRL|USP28	http://amigo.geneontology.org/amigo/term/GO:0000077
activation of MAPKK activity	Gene Ontology	GO:0000186	3	22	0.174413	0.388872	MAP3K5|EGF|LAMTOR3	http://amigo.geneontology.org/amigo/term/GO:0000186
actin filament polymerization	Gene Ontology	GO:0030041	3	22	0.174413	0.388872	LMOD2|WASL|GSN	http://amigo.geneontology.org/amigo/term/GO:0030041
basal plasma membrane	Gene Ontology	GO:0009925	3	22	0.174413	0.388872	ERBB2|MET|DAG1	http://amigo.geneontology.org/amigo/term/GO:0009925
3'-5'-exoribonuclease activity	Gene Ontology	GO:0000175	3	22	0.174413	0.388872	CNOT6L|ERI2|ANGEL1	http://amigo.geneontology.org/amigo/term/GO:0000175
osteoclast differentiation	Gene Ontology	GO:0030316	3	22	0.174413	0.388872	TGFB1|CALCR|FARP2	http://amigo.geneontology.org/amigo/term/GO:0030316
positive regulation of cyclin-dependent protein serine/threonine kinase activity	Gene Ontology	GO:0045737	3	22	0.174413	0.388872	AKT1|PKD1|MAPRE3	http://amigo.geneontology.org/amigo/term/GO:0045737
response to wounding	Gene Ontology	GO:0009611	3	22	0.174413	0.388872	TGFB2|GRIN2A|VASH1	http://amigo.geneontology.org/amigo/term/GO:0009611
phosphatidylinositol 3-kinase complex	Gene Ontology	GO:0005942	3	22	0.174413	0.388872	PIK3R6|PIK3C2A|PIK3R5	http://amigo.geneontology.org/amigo/term/GO:0005942
protein K11-linked ubiquitination	Gene Ontology	GO:0070979	3	22	0.174413	0.388872	UBE2D3|UBE2E3|ANAPC10	http://amigo.geneontology.org/amigo/term/GO:0070979
bHLH transcription factor binding	Gene Ontology	GO:0043425	3	22	0.174413	0.388872	TCF3|TCF7L2|AHR2	http://amigo.geneontology.org/amigo/term/GO:0043425
brush border membrane	Gene Ontology	GO:0031526	3	22	0.174413	0.388872	ACE2|SLC7A11|SLC9A3	http://amigo.geneontology.org/amigo/term/GO:0031526
mitochondrial respiratory chain complex I assembly	Gene Ontology	GO:0032981	4	34	0.17647	0.39197	NDUFAF5|NDUFA5|NDUFAF8|NUBPL	http://amigo.geneontology.org/amigo/term/GO:0032981
neutrophil chemotaxis	Gene Ontology	GO:0030593	4	34	0.17647	0.39197	TGFB2|NCKAP1L|GBF1|PREX1	http://amigo.geneontology.org/amigo/term/GO:0030593
cellular response to glucose starvation	Gene Ontology	GO:0042149	4	34	0.17647	0.39197	PRKAG1|SZT2|PRKAG2|SLC2A1	http://amigo.geneontology.org/amigo/term/GO:0042149
negative regulation of epithelial cell proliferation	Gene Ontology	GO:0050680	4	34	0.17647	0.39197	TGFB2|AR|DAB2IP|PPARD	http://amigo.geneontology.org/amigo/term/GO:0050680
negative regulation of protein phosphorylation	Gene Ontology	GO:0001933	4	34	0.17647	0.39197	CHP1|PRR5L|ANGPT1|FAM129A	http://amigo.geneontology.org/amigo/term/GO:0001933
late endosome	Gene Ontology	GO:0005770	7	73	0.181421	0.402714	RAB9A|RAB9B|CLEC16A|UVRAG|STX7|ABCA5|SLC30A3	http://amigo.geneontology.org/amigo/term/GO:0005770
cell cycle	Gene Ontology	GO:0007049	5	47	0.18214	0.403801	MAD2L2|PELO|STK10|ITGB3BP|EPB41	http://amigo.geneontology.org/amigo/term/GO:0007049
calcium-mediated signaling	Gene Ontology	GO:0019722	5	47	0.18214	0.403801	MCU|GRIN2A|CCR5|PLCG1|NCALD	http://amigo.geneontology.org/amigo/term/GO:0019722
ATPase-coupled transmembrane transporter activity	Gene Ontology	GO:0042626	4	35	0.188265	0.415811	ABCB1|ABCA5|ABCC8|ABCA3	http://amigo.geneontology.org/amigo/term/GO:0042626
heat shock protein binding	Gene Ontology	GO:0031072	4	35	0.188265	0.415811	HSF1|DNAJA3|LIMK1|DNAJB6	http://amigo.geneontology.org/amigo/term/GO:0031072
determination of left/right symmetry	Gene Ontology	GO:0007368	4	35	0.188265	0.415811	RPGRIP1L|IFT140|CC2D2A|BICC1	http://amigo.geneontology.org/amigo/term/GO:0007368
chromatin organization	Gene Ontology	GO:0006325	4	35	0.188265	0.415811	TDRD3|DNMT3A|HDAC4|H2AFZ	http://amigo.geneontology.org/amigo/term/GO:0006325
establishment of cell polarity	Gene Ontology	GO:0030010	3	23	0.189226	0.415849	PKD1|PARD3B|CORO7	http://amigo.geneontology.org/amigo/term/GO:0030010
phosphatidylinositol-3,4-bisphosphate binding	Gene Ontology	GO:0043325	3	23	0.189226	0.415849	AKT1|DAPP1|PLEKHA1	http://amigo.geneontology.org/amigo/term/GO:0043325
ventricular septum morphogenesis	Gene Ontology	GO:0060412	3	23	0.189226	0.415849	ZFPM2|SLIT3|NOTCH1	http://amigo.geneontology.org/amigo/term/GO:0060412
activating transcription factor binding	Gene Ontology	GO:0033613	3	23	0.189226	0.415849	PRDM16|HDAC4|MEF2D	http://amigo.geneontology.org/amigo/term/GO:0033613
T cell differentiation	Gene Ontology	GO:0030217	3	23	0.189226	0.415849	PATZ1|LFNG|PREX1	http://amigo.geneontology.org/amigo/term/GO:0030217
negative regulation of GTPase activity	Gene Ontology	GO:0034260	3	23	0.189226	0.415849	WNK1|DAB2IP|TTC8	http://amigo.geneontology.org/amigo/term/GO:0034260
ovarian follicle development	Gene Ontology	GO:0001541	3	23	0.189226	0.415849	LFNG|IMMP2L|TAF4	http://amigo.geneontology.org/amigo/term/GO:0001541
positive regulation of TOR signaling	Gene Ontology	GO:0032008	3	23	0.189226	0.415849	RELN|RRAGC|LAMTOR3	http://amigo.geneontology.org/amigo/term/GO:0032008
protein folding	Gene Ontology	GO:0006457	7	74	0.189397	0.415964	DNAJA3|GRPEL2|DNAJC1|DNAJB6|CLGN|NKTR|PPIH	http://amigo.geneontology.org/amigo/term/GO:0006457
microtubule	Gene Ontology	GO:0005874	11	129	0.189786	0.41656	KIF6|MACF1|KIF26A|KIF13A|KIF13B|DYNLRB2|TUBGCP2|KIF21A|TUBGCP5|MAPRE3|MAPRE2	http://amigo.geneontology.org/amigo/term/GO:0005874
positive regulation of protein catabolic process	Gene Ontology	GO:0045732	5	48	0.192238	0.416754	NKD1|SORL1|TIPARP|AXIN1|LPCAT1	http://amigo.geneontology.org/amigo/term/GO:0045732
circadian regulation of gene expression	Gene Ontology	GO:0032922	5	48	0.192238	0.416754	PER3|PPARGC1A|RORA|TOP1|MYCBP2	http://amigo.geneontology.org/amigo/term/GO:0032922
lipid droplet	Gene Ontology	GO:0005811	5	48	0.192238	0.416754	PNPLA3|EDA|LPCAT1|DHRS3|LDAH	http://amigo.geneontology.org/amigo/term/GO:0005811
cilium organization	Gene Ontology	GO:0044782	2	12	0.193303	0.416754	FAM161A|ARMC2	http://amigo.geneontology.org/amigo/term/GO:0044782
positive regulation of innate immune response	Gene Ontology	GO:0045089	2	12	0.193303	0.416754	POLR3F|POLR3B	http://amigo.geneontology.org/amigo/term/GO:0045089
regulation of cytoskeleton organization	Gene Ontology	GO:0051493	2	12	0.193303	0.416754	CAPN6|MYCBP2	http://amigo.geneontology.org/amigo/term/GO:0051493
gamete generation	Gene Ontology	GO:0007276	2	12	0.193303	0.416754	NR6A1|FANCD2	http://amigo.geneontology.org/amigo/term/GO:0007276
cell-cell junction organization	Gene Ontology	GO:0045216	2	12	0.193303	0.416754	TGFBR2|TGFB2	http://amigo.geneontology.org/amigo/term/GO:0045216
smooth muscle tissue development	Gene Ontology	GO:0048745	2	12	0.193303	0.416754	FOXP2|TIPARP	http://amigo.geneontology.org/amigo/term/GO:0048745
mitochondrial calcium ion homeostasis	Gene Ontology	GO:0051560	2	12	0.193303	0.416754	MCU|MCUB	http://amigo.geneontology.org/amigo/term/GO:0051560
establishment of skin barrier	Gene Ontology	GO:0061436	2	12	0.193303	0.416754	MET|ELOVL1	http://amigo.geneontology.org/amigo/term/GO:0061436
RNA polymerase II intronic transcription regulatory region sequence-specific DNA binding	Gene Ontology	GO:0001162	2	12	0.193303	0.416754	HSF1|RXRA	http://amigo.geneontology.org/amigo/term/GO:0001162
G protein-coupled photoreceptor activity	Gene Ontology	GO:0008020	2	12	0.193303	0.416754	OPN5L1|RRH	http://amigo.geneontology.org/amigo/term/GO:0008020
phosphatidylinositol-3-phosphate biosynthetic process	Gene Ontology	GO:0036092	2	12	0.193303	0.416754	PIK3C2A|INPP4B	http://amigo.geneontology.org/amigo/term/GO:0036092
positive regulation of wound healing	Gene Ontology	GO:0090303	2	12	0.193303	0.416754	ITGB1|MYLK	http://amigo.geneontology.org/amigo/term/GO:0090303
ribosomal small subunit binding	Gene Ontology	GO:0043024	2	12	0.193303	0.416754	LARP1|ABCE1	http://amigo.geneontology.org/amigo/term/GO:0043024
positive regulation of receptor signaling pathway via JAK-STAT	Gene Ontology	GO:0046427	2	12	0.193303	0.416754	NOTCH1|IL12B	http://amigo.geneontology.org/amigo/term/GO:0046427
somite development	Gene Ontology	GO:0061053	2	12	0.193303	0.416754	MEOX1|RBBP6	http://amigo.geneontology.org/amigo/term/GO:0061053
intracellular calcium activated chloride channel activity	Gene Ontology	GO:0005229	2	12	0.193303	0.416754	ANO6|TTYH3	http://amigo.geneontology.org/amigo/term/GO:0005229
osteoblast development	Gene Ontology	GO:0002076	2	12	0.193303	0.416754	HDAC4|SATB2	http://amigo.geneontology.org/amigo/term/GO:0002076
serotonin binding	Gene Ontology	GO:0051378	2	12	0.193303	0.416754	HTR4|HTR2C	http://amigo.geneontology.org/amigo/term/GO:0051378
negative regulation of oligodendrocyte differentiation	Gene Ontology	GO:0048715	2	12	0.193303	0.416754	DAAM2|NOTCH1	http://amigo.geneontology.org/amigo/term/GO:0048715
magnesium ion transmembrane transport	Gene Ontology	GO:1903830	2	12	0.193303	0.416754	NIPAL4|TUSC3	http://amigo.geneontology.org/amigo/term/GO:1903830
negative regulation of cell cycle arrest	Gene Ontology	GO:0071157	2	12	0.193303	0.416754	MDM2|MIF	http://amigo.geneontology.org/amigo/term/GO:0071157
negative regulation of endothelial cell migration	Gene Ontology	GO:0010596	2	12	0.193303	0.416754	PTPRM|DAB2IP	http://amigo.geneontology.org/amigo/term/GO:0010596
endosome transport via multivesicular body sorting pathway	Gene Ontology	GO:0032509	2	12	0.193303	0.416754	VPS37A|LAPTM4B	http://amigo.geneontology.org/amigo/term/GO:0032509
striated muscle cell differentiation	Gene Ontology	GO:0051146	2	12	0.193303	0.416754	AKT1|SPAG9	http://amigo.geneontology.org/amigo/term/GO:0051146
lipid transporter activity	Gene Ontology	GO:0005319	2	12	0.193303	0.416754	ABCA5|ABCA3	http://amigo.geneontology.org/amigo/term/GO:0005319
regulation of Notch signaling pathway	Gene Ontology	GO:0008593	2	12	0.193303	0.416754	LFNG|GALNT11	http://amigo.geneontology.org/amigo/term/GO:0008593
positive regulation of pathway-restricted SMAD protein phosphorylation	Gene Ontology	GO:0010862	4	36	0.200303	0.431582	BMP7|TGFB1|TGFB2|BMP2	http://amigo.geneontology.org/amigo/term/GO:0010862
Notch signaling pathway	Gene Ontology	GO:0007219	6	62	0.200947	0.432705	TGFB1|BMP2|PSEN2|NOTCH1|ZNF423|SORBS2	http://amigo.geneontology.org/amigo/term/GO:0007219
dendrite development	Gene Ontology	GO:0016358	3	24	0.204343	0.438145	BAIAP2|RELN|TBC1D24	http://amigo.geneontology.org/amigo/term/GO:0016358
tricarboxylic acid cycle	Gene Ontology	GO:0006099	3	24	0.204343	0.438145	ACO1|SUCLG1|MDH1	http://amigo.geneontology.org/amigo/term/GO:0006099
adult walking behavior	Gene Ontology	GO:0007628	3	24	0.204343	0.438145	OXR1|EPHA4|ZMPSTE24	http://amigo.geneontology.org/amigo/term/GO:0007628
delayed rectifier potassium channel activity	Gene Ontology	GO:0005251	3	24	0.204343	0.438145	KCNB2|KCNQ4|KCNQ3	http://amigo.geneontology.org/amigo/term/GO:0005251
regulation of RNA splicing	Gene Ontology	GO:0043484	3	24	0.204343	0.438145	BRDT|PTBP1|CLK4	http://amigo.geneontology.org/amigo/term/GO:0043484
cell leading edge	Gene Ontology	GO:0031252	3	24	0.204343	0.438145	LDB2|PHLDB2|GBF1	http://amigo.geneontology.org/amigo/term/GO:0031252
transmembrane transport	Gene Ontology	GO:0055085	15	189	0.206373	0.442227	SLC25A40|SLC35F4|SLC35F1|MFSD8|SLC22A23|ANO6|ABCA5|SLC2A11|ABCB1|SLC25A21|ABCC8|ABCA3|SLCO1A2|SLC10A7|SLC35E3	http://amigo.geneontology.org/amigo/term/GO:0055085
protein localization to plasma membrane	Gene Ontology	GO:0072659	8	90	0.208213	0.445899	GPR158|SKAP1|TSPAN15|TTC8|PALM|TSPAN5|EMP2|RAB12	http://amigo.geneontology.org/amigo/term/GO:0072659
axon cytoplasm	Gene Ontology	GO:1904115	4	37	0.212563	0.449172	TMEM108|ACTR10|HIF1A|SYBU	http://amigo.geneontology.org/amigo/term/GO:1904115
flagellated sperm motility	Gene Ontology	GO:0030317	4	37	0.212563	0.449172	TTLL9|INPP5B|APOB|ASH1L	http://amigo.geneontology.org/amigo/term/GO:0030317
U1 snRNP	Gene Ontology	GO:0005685	2	13	0.214966	0.449172	PRPF39|SNRPE	http://amigo.geneontology.org/amigo/term/GO:0005685
G protein-coupled glutamate receptor signaling pathway	Gene Ontology	GO:0007216	2	13	0.214966	0.449172	DAGLB|GRM7	http://amigo.geneontology.org/amigo/term/GO:0007216
negative regulation of mRNA splicing, via spliceosome	Gene Ontology	GO:0048025	2	13	0.214966	0.449172	PTBP1|RNPS1	http://amigo.geneontology.org/amigo/term/GO:0048025
positive regulation of interleukin-8 production	Gene Ontology	GO:0032757	2	13	0.214966	0.449172	RIPK1|TLR3	http://amigo.geneontology.org/amigo/term/GO:0032757
magnesium ion transmembrane transporter activity	Gene Ontology	GO:0015095	2	13	0.214966	0.449172	NIPAL4|TUSC3	http://amigo.geneontology.org/amigo/term/GO:0015095
cellular response to light stimulus	Gene Ontology	GO:0071482	2	13	0.214966	0.449172	OPN5L1|RRH	http://amigo.geneontology.org/amigo/term/GO:0071482
regulation of bone mineralization	Gene Ontology	GO:0030500	2	13	0.214966	0.449172	BMP2K|ZMPSTE24	http://amigo.geneontology.org/amigo/term/GO:0030500
positive regulation of neural precursor cell proliferation	Gene Ontology	GO:2000179	2	13	0.214966	0.449172	DISP3|KIAA1524	http://amigo.geneontology.org/amigo/term/GO:2000179
tropomyosin binding	Gene Ontology	GO:0005523	2	13	0.214966	0.449172	NEBL|LMOD2	http://amigo.geneontology.org/amigo/term/GO:0005523
protein targeting to lysosome	Gene Ontology	GO:0006622	2	13	0.214966	0.449172	SORL1|GCC2	http://amigo.geneontology.org/amigo/term/GO:0006622
SMN-Sm protein complex	Gene Ontology	GO:0034719	2	13	0.214966	0.449172	GEMIN8|SNRPE	http://amigo.geneontology.org/amigo/term/GO:0034719
negative regulation of interleukin-6 production	Gene Ontology	GO:0032715	2	13	0.214966	0.449172	NCKAP1L|NLRC3	http://amigo.geneontology.org/amigo/term/GO:0032715
mitochondria-associated endoplasmic reticulum membrane	Gene Ontology	GO:0044233	2	13	0.214966	0.449172	SERAC1|TMEM41B	http://amigo.geneontology.org/amigo/term/GO:0044233
signal transduction involved in regulation of gene expression	Gene Ontology	GO:0023019	2	13	0.214966	0.449172	EPCAM|PDGFRA	http://amigo.geneontology.org/amigo/term/GO:0023019
pattern specification process	Gene Ontology	GO:0007389	2	13	0.214966	0.449172	ZEB1|RNF111	http://amigo.geneontology.org/amigo/term/GO:0007389
T cell activation	Gene Ontology	GO:0042110	2	13	0.214966	0.449172	DDOST|NLRC3	http://amigo.geneontology.org/amigo/term/GO:0042110
regulation of ERK1 and ERK2 cascade	Gene Ontology	GO:0070372	2	13	0.214966	0.449172	ERBB2|TRAF7	http://amigo.geneontology.org/amigo/term/GO:0070372
sister chromatid cohesion	Gene Ontology	GO:0007062	2	13	0.214966	0.449172	SMC3|RAD21	http://amigo.geneontology.org/amigo/term/GO:0007062
glial cell differentiation	Gene Ontology	GO:0010001	2	13	0.214966	0.449172	RELN|NOTCH1	http://amigo.geneontology.org/amigo/term/GO:0010001
embryonic digestive tract development	Gene Ontology	GO:0048566	2	13	0.214966	0.449172	TGFB2|ALDH1A2	http://amigo.geneontology.org/amigo/term/GO:0048566
associative learning	Gene Ontology	GO:0008306	2	13	0.214966	0.449172	SNAP25|RELN	http://amigo.geneontology.org/amigo/term/GO:0008306
embryonic camera-type eye morphogenesis	Gene Ontology	GO:0048596	2	13	0.214966	0.449172	BMP7|ZEB1	http://amigo.geneontology.org/amigo/term/GO:0048596
posttranscriptional regulation of gene expression	Gene Ontology	GO:0010608	2	13	0.214966	0.449172	TDRD7|CAV1	http://amigo.geneontology.org/amigo/term/GO:0010608
positive regulation of Ras protein signal transduction	Gene Ontology	GO:0046579	2	13	0.214966	0.449172	ITPKB|NOTCH1	http://amigo.geneontology.org/amigo/term/GO:0046579
positive regulation of mitochondrial fission	Gene Ontology	GO:0090141	2	13	0.214966	0.449172	MCU|KDR	http://amigo.geneontology.org/amigo/term/GO:0090141
anchored component of plasma membrane	Gene Ontology	GO:0046658	2	13	0.214966	0.449172	GPC1|GPC5	http://amigo.geneontology.org/amigo/term/GO:0046658
regulation of protein binding	Gene Ontology	GO:0043393	2	13	0.214966	0.449172	ANGPT1|HDAC4	http://amigo.geneontology.org/amigo/term/GO:0043393
ventricular system development	Gene Ontology	GO:0021591	2	13	0.214966	0.449172	SEMA6D|SLC7A11	http://amigo.geneontology.org/amigo/term/GO:0021591
DNA methylation	Gene Ontology	GO:0006306	2	13	0.214966	0.449172	DNMT3A|GNAS	http://amigo.geneontology.org/amigo/term/GO:0006306
establishment of planar polarity	Gene Ontology	GO:0001736	2	13	0.214966	0.449172	RPGRIP1L|TTC8	http://amigo.geneontology.org/amigo/term/GO:0001736
translation initiation factor binding	Gene Ontology	GO:0031369	2	13	0.214966	0.449172	EIF3B|CELF1	http://amigo.geneontology.org/amigo/term/GO:0031369
ubiquinone biosynthetic process	Gene Ontology	GO:0006744	2	13	0.214966	0.449172	PDSS2|PDSS1	http://amigo.geneontology.org/amigo/term/GO:0006744
protein complex oligomerization	Gene Ontology	GO:0051259	2	13	0.214966	0.449172	MCU|SNCA	http://amigo.geneontology.org/amigo/term/GO:0051259
cellular response to cadmium ion	Gene Ontology	GO:0071276	2	13	0.214966	0.449172	HSF1|AKT1	http://amigo.geneontology.org/amigo/term/GO:0071276
positive regulation of ubiquitin-protein transferase activity	Gene Ontology	GO:0051443	2	13	0.214966	0.449172	ARRDC4|AXIN1	http://amigo.geneontology.org/amigo/term/GO:0051443
regulation of establishment of cell polarity	Gene Ontology	GO:2000114	2	13	0.214966	0.449172	WDPCP|CDH5	http://amigo.geneontology.org/amigo/term/GO:2000114
response to muscle stretch	Gene Ontology	GO:0035994	2	13	0.214966	0.449172	NFKB1|DMD	http://amigo.geneontology.org/amigo/term/GO:0035994
mitotic cell cycle	Gene Ontology	GO:0000278	6	64	0.219501	0.455336	MCPH1|USP3|PRDM5|ENSA|TUBGCP2|TUBGCP5	http://amigo.geneontology.org/amigo/term/GO:0000278
response to insulin	Gene Ontology	GO:0032868	3	25	0.219724	0.455336	MTOR|INPPL1|SLC2A1	http://amigo.geneontology.org/amigo/term/GO:0032868
sarcomere organization	Gene Ontology	GO:0045214	3	25	0.219724	0.455336	ITGB1|MYLK3|LMOD2	http://amigo.geneontology.org/amigo/term/GO:0045214
histone H3 acetylation	Gene Ontology	GO:0043966	3	25	0.219724	0.455336	KAT6B|MBIP|SUPT7L	http://amigo.geneontology.org/amigo/term/GO:0043966
integral component of mitochondrial inner membrane	Gene Ontology	GO:0031305	3	25	0.219724	0.455336	COX18|MCU|MCUB	http://amigo.geneontology.org/amigo/term/GO:0031305
photoreceptor inner segment	Gene Ontology	GO:0001917	3	25	0.219724	0.455336	FAM161A|ARR3|MYO7A	http://amigo.geneontology.org/amigo/term/GO:0001917
positive regulation of multicellular organism growth	Gene Ontology	GO:0040018	3	25	0.219724	0.455336	HSF1|SH3PXD2B|CELF1	http://amigo.geneontology.org/amigo/term/GO:0040018
chemorepellent activity	Gene Ontology	GO:0045499	3	25	0.219724	0.455336	SEMA6D|NRG4|SEMA5A	http://amigo.geneontology.org/amigo/term/GO:0045499
positive regulation of G1/S transition of mitotic cell cycle	Gene Ontology	GO:1900087	3	25	0.219724	0.455336	ANKRD17|AKT1|PLCB1	http://amigo.geneontology.org/amigo/term/GO:1900087
integral component of presynaptic membrane	Gene Ontology	GO:0099056	3	25	0.219724	0.455336	CACNA1B|EPHA4|ADAM23	http://amigo.geneontology.org/amigo/term/GO:0099056
mitotic metaphase plate congression	Gene Ontology	GO:0007080	3	25	0.219724	0.455336	PINX1|CENPE|VPS4B	http://amigo.geneontology.org/amigo/term/GO:0007080
aggresome	Gene Ontology	GO:0016235	3	25	0.219724	0.455336	PRDM16|RANGAP1|CABIN1	http://amigo.geneontology.org/amigo/term/GO:0016235
regulation of microtubule cytoskeleton organization	Gene Ontology	GO:0070507	3	25	0.219724	0.455336	PHLDB2|EPHA3|RASSF7	http://amigo.geneontology.org/amigo/term/GO:0070507
synapse organization	Gene Ontology	GO:0050808	3	25	0.219724	0.455336	ROBO1|WRB|SNCA	http://amigo.geneontology.org/amigo/term/GO:0050808
axoneme	Gene Ontology	GO:0005930	5	51	0.223632	0.46289	ARL13B|IFT140|INPP5E|DCX|RPGRIP1L	http://amigo.geneontology.org/amigo/term/GO:0005930
ruffle	Gene Ontology	GO:0001726	5	51	0.223632	0.46289	S100A11|CLIP1|SKAP1|PLCG1|ARHGAP18	http://amigo.geneontology.org/amigo/term/GO:0001726
endocytic vesicle	Gene Ontology	GO:0030139	4	38	0.225024	0.464681	RAB11FIP3|CUBN|DAB2IP|STX7	http://amigo.geneontology.org/amigo/term/GO:0030139
thymus development	Gene Ontology	GO:0048538	4	38	0.225024	0.464681	MAD1L1|MAP2K2|MAFB|ZMPSTE24	http://amigo.geneontology.org/amigo/term/GO:0048538
E-box binding	Gene Ontology	GO:0070888	4	38	0.225024	0.464681	HIF1A|ZEB1|TCF3|TCF7L2	http://amigo.geneontology.org/amigo/term/GO:0070888
SCF-dependent proteasomal ubiquitin-dependent protein catabolic process	Gene Ontology	GO:0031146	4	38	0.225024	0.464681	FBXO38|FBXL2|FBXL5|FBXL7	http://amigo.geneontology.org/amigo/term/GO:0031146
catalytic step 2 spliceosome	Gene Ontology	GO:0071013	5	52	0.234422	0.477044	GPATCH1|RBM8A|TFIP11|RALY|PRPF6	http://amigo.geneontology.org/amigo/term/GO:0071013
chemoattractant activity	Gene Ontology	GO:0042056	3	26	0.235328	0.477044	COLEC10|VEGFC|MIF	http://amigo.geneontology.org/amigo/term/GO:0042056
positive regulation of BMP signaling pathway	Gene Ontology	GO:0030513	3	26	0.235328	0.477044	CDH5|NOTCH1|ZNF423	http://amigo.geneontology.org/amigo/term/GO:0030513
sulfotransferase activity	Gene Ontology	GO:0008146	3	26	0.235328	0.477044	CHST8|GAL3ST2|SULT4A1	http://amigo.geneontology.org/amigo/term/GO:0008146
DNA helicase activity	Gene Ontology	GO:0003678	3	26	0.235328	0.477044	MCM9|DHX36|GTF2F2	http://amigo.geneontology.org/amigo/term/GO:0003678
nucleosome	Gene Ontology	GO:0000786	3	26	0.235328	0.477044	KAT6B|HP1BP3|H2AFZ	http://amigo.geneontology.org/amigo/term/GO:0000786
chromosome, telomeric region	Gene Ontology	GO:0000781	3	26	0.235328	0.477044	WRN|POT1|DHX36	http://amigo.geneontology.org/amigo/term/GO:0000781
positive regulation of fibroblast proliferation	Gene Ontology	GO:0048146	3	26	0.235328	0.477044	TGFB1|ZMIZ1|MIF	http://amigo.geneontology.org/amigo/term/GO:0048146
phagocytosis	Gene Ontology	GO:0006909	3	26	0.235328	0.477044	MET|MYD88|TM9SF4	http://amigo.geneontology.org/amigo/term/GO:0006909
Wnt-activated receptor activity	Gene Ontology	GO:0042813	2	14	0.23683	0.477044	PKD1|ROR1	http://amigo.geneontology.org/amigo/term/GO:0042813
cochlea morphogenesis	Gene Ontology	GO:0090103	2	14	0.23683	0.477044	DVL1|ZEB1	http://amigo.geneontology.org/amigo/term/GO:0090103
DNA-templated transcription, initiation	Gene Ontology	GO:0006352	2	14	0.23683	0.477044	TBPL1|BRF1	http://amigo.geneontology.org/amigo/term/GO:0006352
L-ascorbic acid binding	Gene Ontology	GO:0031418	2	14	0.23683	0.477044	EGLN3|OGFOD3	http://amigo.geneontology.org/amigo/term/GO:0031418
nuclear heterochromatin	Gene Ontology	GO:0005720	2	14	0.23683	0.477044	DNMT3A|H2AFZ	http://amigo.geneontology.org/amigo/term/GO:0005720
protein phosphatase 2A binding	Gene Ontology	GO:0051721	2	14	0.23683	0.477044	DAB2IP|ENSA	http://amigo.geneontology.org/amigo/term/GO:0051721
autophagosome membrane	Gene Ontology	GO:0000421	2	14	0.23683	0.477044	UVRAG|WDR81	http://amigo.geneontology.org/amigo/term/GO:0000421
3'-5' DNA helicase activity	Gene Ontology	GO:0043138	2	14	0.23683	0.477044	WRN|ACTR5	http://amigo.geneontology.org/amigo/term/GO:0043138
antiporter activity	Gene Ontology	GO:0015297	2	14	0.23683	0.477044	SLC35E3|SLC25A30	http://amigo.geneontology.org/amigo/term/GO:0015297
Flemming body	Gene Ontology	GO:0090543	2	14	0.23683	0.477044	USP3|VPS4B	http://amigo.geneontology.org/amigo/term/GO:0090543
cholesterol efflux	Gene Ontology	GO:0033344	2	14	0.23683	0.477044	ABCA5|APOB	http://amigo.geneontology.org/amigo/term/GO:0033344
transferase activity, transferring acyl groups	Gene Ontology	GO:0016746	2	14	0.23683	0.477044	AGPAT5|HHAT	http://amigo.geneontology.org/amigo/term/GO:0016746
protein phosphatase type 2A complex	Gene Ontology	GO:0000159	2	14	0.23683	0.477044	NKD1|PPP2CB	http://amigo.geneontology.org/amigo/term/GO:0000159
exon-exon junction complex	Gene Ontology	GO:0035145	2	14	0.23683	0.477044	TDRD3|RBM8A	http://amigo.geneontology.org/amigo/term/GO:0035145
protein phosphatase 1 binding	Gene Ontology	GO:0008157	2	14	0.23683	0.477044	PHACTR3|PPP1R3A	http://amigo.geneontology.org/amigo/term/GO:0008157
anion:anion antiporter activity	Gene Ontology	GO:0015301	2	14	0.23683	0.477044	SLC4A10|SLC26A11	http://amigo.geneontology.org/amigo/term/GO:0015301
sperm axoneme assembly	Gene Ontology	GO:0007288	2	14	0.23683	0.477044	TTLL5|ARMC2	http://amigo.geneontology.org/amigo/term/GO:0007288
anterior/posterior axis specification	Gene Ontology	GO:0009948	2	14	0.23683	0.477044	PGAP1|WLS	http://amigo.geneontology.org/amigo/term/GO:0009948
positive regulation of lamellipodium assembly	Gene Ontology	GO:0010592	2	14	0.23683	0.477044	PLCE1|MTOR	http://amigo.geneontology.org/amigo/term/GO:0010592
condensed chromosome kinetochore	Gene Ontology	GO:0000777	2	14	0.23683	0.477044	HSF1|ITGB3BP	http://amigo.geneontology.org/amigo/term/GO:0000777
synaptic vesicle priming	Gene Ontology	GO:0016082	2	14	0.23683	0.477044	CADPS2|SNAP25	http://amigo.geneontology.org/amigo/term/GO:0016082
myelination in peripheral nervous system	Gene Ontology	GO:0022011	2	14	0.23683	0.477044	DAG1|ADAM22	http://amigo.geneontology.org/amigo/term/GO:0022011
positive regulation of p38MAPK cascade	Gene Ontology	GO:1900745	2	14	0.23683	0.477044	MAP3K3|BMP2	http://amigo.geneontology.org/amigo/term/GO:1900745
positive regulation of collagen biosynthetic process	Gene Ontology	GO:0032967	2	14	0.23683	0.477044	TGFB1|LARP6	http://amigo.geneontology.org/amigo/term/GO:0032967
oligosaccharide metabolic process	Gene Ontology	GO:0009311	2	14	0.23683	0.477044	ST6GALNAC5|ST6GALNAC3	http://amigo.geneontology.org/amigo/term/GO:0009311
dynein complex	Gene Ontology	GO:0030286	2	14	0.23683	0.477044	DNAH8|DNAH12	http://amigo.geneontology.org/amigo/term/GO:0030286
temperature homeostasis	Gene Ontology	GO:0001659	2	14	0.23683	0.477044	NOX3|FTO	http://amigo.geneontology.org/amigo/term/GO:0001659
N-glycan processing	Gene Ontology	GO:0006491	2	14	0.23683	0.477044	MAN1A1|FUT8	http://amigo.geneontology.org/amigo/term/GO:0006491
maturation of LSU-rRNA from tricistronic rRNA transcript (SSU-rRNA, 5.8S rRNA, LSU-rRNA)	Gene Ontology	GO:0000463	2	14	0.23683	0.477044	BOP1|RPL7L1	http://amigo.geneontology.org/amigo/term/GO:0000463
tissue homeostasis	Gene Ontology	GO:0001894	2	14	0.23683	0.477044	GNAS|YAP1	http://amigo.geneontology.org/amigo/term/GO:0001894
regulation of cytokine production	Gene Ontology	GO:0001817	2	14	0.23683	0.477044	BG8|ELF1	http://amigo.geneontology.org/amigo/term/GO:0001817
regulation of reactive oxygen species metabolic process	Gene Ontology	GO:2000377	2	14	0.23683	0.477044	RIPK1|SNCA	http://amigo.geneontology.org/amigo/term/GO:2000377
skeletal muscle cell differentiation	Gene Ontology	GO:0035914	4	39	0.237667	0.478183	HIVEP3|BCL9|NOTCH1|MEF2D	http://amigo.geneontology.org/amigo/term/GO:0035914
recycling endosome membrane	Gene Ontology	GO:0055038	4	39	0.237667	0.478183	RAB11FIP3|SORL1|RAB12|ABHD17C	http://amigo.geneontology.org/amigo/term/GO:0055038
cellular response to DNA damage stimulus	Gene Ontology	GO:0006974	10	123	0.243449	0.489537	FBXO45|ZDHHC16|IMMP2L|RBBP6|UBA6|AKTIP|MCM9|ALKBH8|UBR5|YAP1	http://amigo.geneontology.org/amigo/term/GO:0006974
protein deubiquitination	Gene Ontology	GO:0016579	5	53	0.245355	0.492246	USP38|USP25|OTUD4|USP48|USP28	http://amigo.geneontology.org/amigo/term/GO:0016579
ubiquitin binding	Gene Ontology	GO:0043130	5	53	0.245355	0.492246	UBXN7|MDM2|NPLOC4|UBXN2B|UBR5	http://amigo.geneontology.org/amigo/term/GO:0043130
neural tube closure	Gene Ontology	GO:0001843	5	53	0.245355	0.492246	SHROOM3|TGFB1|SETD2|CC2D2A|PRICKLE1	http://amigo.geneontology.org/amigo/term/GO:0001843
lipid binding	Gene Ontology	GO:0008289	6	67	0.248331	0.497934	OSBPL10|FABP6|OSBPL9|DLC1|BIN3|OSBPL5	http://amigo.geneontology.org/amigo/term/GO:0008289
microvillus	Gene Ontology	GO:0005902	4	40	0.25047	0.49823	PDGFRA|ANGPT1|PROM1|WWOX	http://amigo.geneontology.org/amigo/term/GO:0005902
site of double-strand break	Gene Ontology	GO:0035861	4	40	0.25047	0.49823	UBXN7|PARP1|SMCHD1|POLH	http://amigo.geneontology.org/amigo/term/GO:0035861
inner ear morphogenesis	Gene Ontology	GO:0042472	4	40	0.25047	0.49823	GATA2|KCNQ4|SOBP|MAFB	http://amigo.geneontology.org/amigo/term/GO:0042472
cytoplasmic stress granule	Gene Ontology	GO:0010494	4	40	0.25047	0.49823	EIF4E|LARP1|DHX36|PABPC1	http://amigo.geneontology.org/amigo/term/GO:0010494
outflow tract morphogenesis	Gene Ontology	GO:0003151	3	27	0.251117	0.49823	NOTCH1|HIF1A|DHRS3	http://amigo.geneontology.org/amigo/term/GO:0003151
response to retinoic acid	Gene Ontology	GO:0032526	3	27	0.251117	0.49823	HSD17B2|TIE1|RXRA	http://amigo.geneontology.org/amigo/term/GO:0032526
establishment or maintenance of cell polarity	Gene Ontology	GO:0007163	3	27	0.251117	0.49823	PARVB|RPGRIP1L|RHOF	http://amigo.geneontology.org/amigo/term/GO:0007163
negative regulation of osteoblast differentiation	Gene Ontology	GO:0045668	3	27	0.251117	0.49823	NOTCH1|VEGFC|HDAC4	http://amigo.geneontology.org/amigo/term/GO:0045668
cytokine-mediated signaling pathway	Gene Ontology	GO:0019221	6	68	0.258174	0.49823	CSF2RA|IL1RAPL1|IL12B|JAK1|CRLF2|IL1R2	http://amigo.geneontology.org/amigo/term/GO:0019221
regulation of synaptic transmission, glutamatergic	Gene Ontology	GO:0051966	2	15	0.258801	0.49823	GRM7|OPHN1	http://amigo.geneontology.org/amigo/term/GO:0051966
negative regulation of myeloid cell differentiation	Gene Ontology	GO:0045638	2	15	0.258801	0.49823	ITPKB|MEIS2	http://amigo.geneontology.org/amigo/term/GO:0045638
negative regulation of neuron death	Gene Ontology	GO:1901215	2	15	0.258801	0.49823	SORL1|TNFRSF1B	http://amigo.geneontology.org/amigo/term/GO:1901215
sphingolipid biosynthetic process	Gene Ontology	GO:0030148	2	15	0.258801	0.49823	ELOVL6|ELOVL1	http://amigo.geneontology.org/amigo/term/GO:0030148
pharyngeal system development	Gene Ontology	GO:0060037	2	15	0.258801	0.49823	BMP7|ECE1	http://amigo.geneontology.org/amigo/term/GO:0060037
sulfate transmembrane transporter activity	Gene Ontology	GO:0015116	2	15	0.258801	0.49823	SLC26A11|SLC25A30	http://amigo.geneontology.org/amigo/term/GO:0015116
transcription elongation factor complex	Gene Ontology	GO:0008023	2	15	0.258801	0.49823	ELP4|MLLT1	http://amigo.geneontology.org/amigo/term/GO:0008023
platelet aggregation	Gene Ontology	GO:0070527	2	15	0.258801	0.49823	SLC7A11|GNAS	http://amigo.geneontology.org/amigo/term/GO:0070527
voltage-gated sodium channel complex	Gene Ontology	GO:0001518	2	15	0.258801	0.49823	SCN4B|CACNA1G	http://amigo.geneontology.org/amigo/term/GO:0001518
NuA4 histone acetyltransferase complex	Gene Ontology	GO:0035267	2	15	0.258801	0.49823	NOC4L|MSL3	http://amigo.geneontology.org/amigo/term/GO:0035267
disordered domain specific binding	Gene Ontology	GO:0097718	2	15	0.258801	0.49823	MDM2|FYN	http://amigo.geneontology.org/amigo/term/GO:0097718
SWI/SNF complex	Gene Ontology	GO:0016514	2	15	0.258801	0.49823	ARID1B|SMARCC1	http://amigo.geneontology.org/amigo/term/GO:0016514
TOR signaling	Gene Ontology	GO:0031929	2	15	0.258801	0.49823	TIPRL|RPS6KB2	http://amigo.geneontology.org/amigo/term/GO:0031929
1-phosphatidylinositol-3-kinase regulator activity	Gene Ontology	GO:0046935	2	15	0.258801	0.49823	PIK3R6|PIK3R5	http://amigo.geneontology.org/amigo/term/GO:0046935
non-motile cilium	Gene Ontology	GO:0097730	2	15	0.258801	0.49823	ARL13B|TTC8	http://amigo.geneontology.org/amigo/term/GO:0097730
execution phase of apoptosis	Gene Ontology	GO:0097194	2	15	0.258801	0.49823	CASP6|AKT1	http://amigo.geneontology.org/amigo/term/GO:0097194
phototransduction	Gene Ontology	GO:0007602	2	15	0.258801	0.49823	OPN5L1|RRH	http://amigo.geneontology.org/amigo/term/GO:0007602
positive regulation of neuron apoptotic process	Gene Ontology	GO:0043525	2	15	0.258801	0.49823	TGFB2|RAPSN	http://amigo.geneontology.org/amigo/term/GO:0043525
long-term memory	Gene Ontology	GO:0007616	2	15	0.258801	0.49823	BTBD9|RELN	http://amigo.geneontology.org/amigo/term/GO:0007616
neuroblast proliferation	Gene Ontology	GO:0007405	2	15	0.258801	0.49823	DAGLB|EML1	http://amigo.geneontology.org/amigo/term/GO:0007405
intrinsic apoptotic signaling pathway in response to DNA damage by p53 class mediator	Gene Ontology	GO:0042771	2	15	0.258801	0.49823	EP300|USP28	http://amigo.geneontology.org/amigo/term/GO:0042771
regulation of dendrite morphogenesis	Gene Ontology	GO:0048814	2	15	0.258801	0.49823	SIPA1L1|SDC2	http://amigo.geneontology.org/amigo/term/GO:0048814
cellular response to BMP stimulus	Gene Ontology	GO:0071773	2	15	0.258801	0.49823	ADAMTS12|GATA5	http://amigo.geneontology.org/amigo/term/GO:0071773
biological_process	Gene Ontology	GO:0008150	2	15	0.258801	0.49823	LDB2|CD164	http://amigo.geneontology.org/amigo/term/GO:0008150
protein K48-linked ubiquitination	Gene Ontology	GO:0070936	4	41	0.263414	0.49823	FBXO38|UBR5|UBE2D3|UBE2E3	http://amigo.geneontology.org/amigo/term/GO:0070936
ATPase binding	Gene Ontology	GO:0051117	4	41	0.263414	0.49823	PPP3CA|USP25|AR|CAV1	http://amigo.geneontology.org/amigo/term/GO:0051117
intercellular bridge	Gene Ontology	GO:0045171	4	41	0.263414	0.49823	RAB11FIP3|CEP131|TRIM45|EPB41	http://amigo.geneontology.org/amigo/term/GO:0045171
embryonic digit morphogenesis	Gene Ontology	GO:0042733	4	41	0.263414	0.49823	IFT140|WDPCP|LRP4|ECE1	http://amigo.geneontology.org/amigo/term/GO:0042733
cell division	Gene Ontology	GO:0051301	7	83	0.266737	0.49823	MAD2L2|ITGB3BP|EPB41|PELO|ENSA|NCAPH|MAPRE2	http://amigo.geneontology.org/amigo/term/GO:0051301
fatty acid metabolic process	Gene Ontology	GO:0006631	3	28	0.267053	0.49823	HADH|PPARD|SNCA	http://amigo.geneontology.org/amigo/term/GO:0006631
positive regulation of tyrosine phosphorylation of STAT protein	Gene Ontology	GO:0042531	3	28	0.267053	0.49823	FYN|IL12B|CD40	http://amigo.geneontology.org/amigo/term/GO:0042531
transmitter-gated ion channel activity involved in regulation of postsynaptic membrane potential	Gene Ontology	GO:1904315	3	28	0.267053	0.49823	GABRB2|GRID1|GRID2	http://amigo.geneontology.org/amigo/term/GO:1904315
mitotic spindle organization	Gene Ontology	GO:0007052	3	28	0.267053	0.49823	CENPE|EML1|CKAP5	http://amigo.geneontology.org/amigo/term/GO:0007052
peptidyl-tyrosine autophosphorylation	Gene Ontology	GO:0038083	3	28	0.267053	0.49823	AATK|FYN|YES1	http://amigo.geneontology.org/amigo/term/GO:0038083
cholesterol metabolic process	Gene Ontology	GO:0008203	3	28	0.267053	0.49823	SMPD1|DISP3|APOB	http://amigo.geneontology.org/amigo/term/GO:0008203
cation channel activity	Gene Ontology	GO:0005261	3	28	0.267053	0.49823	PIEZO2|TRPM8|CACNA1G	http://amigo.geneontology.org/amigo/term/GO:0005261
SMAD protein signal transduction	Gene Ontology	GO:0060395	5	55	0.267596	0.49823	BMP7|TGFB1|TGFB2|ZMIZ1|BMP2	http://amigo.geneontology.org/amigo/term/GO:0060395
regulation of membrane potential	Gene Ontology	GO:0042391	6	69	0.268118	0.49823	KCNH5|PIEZO2|SLC39A8|SLC4A4|GABRB2|RIMS2	http://amigo.geneontology.org/amigo/term/GO:0042391
cytoskeleton organization	Gene Ontology	GO:0007010	9	112	0.26896	0.49823	ZMYM3|PAK5|UGT8|PALM|ARHGAP10|PHIP|SYNE1|WTIP|PACSIN3	http://amigo.geneontology.org/amigo/term/GO:0007010
late endosome membrane	Gene Ontology	GO:0031902	4	42	0.27648	0.49823	VTI1A|SLC11A2|WDR81|SLC39A14	http://amigo.geneontology.org/amigo/term/GO:0031902
response to antibiotic	Gene Ontology	GO:0046677	2	16	0.280792	0.49823	PPP2CB|ALPL	http://amigo.geneontology.org/amigo/term/GO:0046677
transcription elongation from RNA polymerase II promoter	Gene Ontology	GO:0006368	2	16	0.280792	0.49823	ENY2|SETD2	http://amigo.geneontology.org/amigo/term/GO:0006368
erythrocyte development	Gene Ontology	GO:0048821	2	16	0.280792	0.49823	NCKAP1L|SOX6	http://amigo.geneontology.org/amigo/term/GO:0048821
protein phosphatase regulator activity	Gene Ontology	GO:0019888	2	16	0.280792	0.49823	ENSA|PPP4R1	http://amigo.geneontology.org/amigo/term/GO:0019888
megakaryocyte development	Gene Ontology	GO:0035855	2	16	0.280792	0.49823	EP300|PIP4K2A	http://amigo.geneontology.org/amigo/term/GO:0035855
MAP kinase activity	Gene Ontology	GO:0004707	2	16	0.280792	0.49823	MAPK10|SRPK2	http://amigo.geneontology.org/amigo/term/GO:0004707
mitotic spindle assembly checkpoint	Gene Ontology	GO:0007094	2	16	0.280792	0.49823	MAD1L1|MAD2L1	http://amigo.geneontology.org/amigo/term/GO:0007094
ribosome biogenesis	Gene Ontology	GO:0042254	2	16	0.280792	0.49823	DHX30|NOC4L	http://amigo.geneontology.org/amigo/term/GO:0042254
chloride channel complex	Gene Ontology	GO:0034707	2	16	0.280792	0.49823	ANO6|TTYH3	http://amigo.geneontology.org/amigo/term/GO:0034707
K63-linked polyubiquitin modification-dependent protein binding	Gene Ontology	GO:0070530	2	16	0.280792	0.49823	UBXN7|WDR81	http://amigo.geneontology.org/amigo/term/GO:0070530
face development	Gene Ontology	GO:0060324	2	16	0.280792	0.49823	MAP2K2|ALDH1A2	http://amigo.geneontology.org/amigo/term/GO:0060324
retromer complex	Gene Ontology	GO:0030904	2	16	0.280792	0.49823	SNX8|DENND5A	http://amigo.geneontology.org/amigo/term/GO:0030904
regulation of I-kappaB kinase/NF-kappaB signaling	Gene Ontology	GO:0043122	2	16	0.280792	0.49823	TRAF1|ANGPT1	http://amigo.geneontology.org/amigo/term/GO:0043122
plasma membrane organization	Gene Ontology	GO:0007009	2	16	0.280792	0.49823	BAIAP2|BAIAP2L1	http://amigo.geneontology.org/amigo/term/GO:0007009
regulation of synaptic plasticity	Gene Ontology	GO:0048167	2	16	0.280792	0.49823	BAIAP2|RIMS2	http://amigo.geneontology.org/amigo/term/GO:0048167
protein kinase activator activity	Gene Ontology	GO:0030295	2	16	0.280792	0.49823	PRKAG2|NCKAP1L	http://amigo.geneontology.org/amigo/term/GO:0030295
negative regulation of microtubule depolymerization	Gene Ontology	GO:0007026	2	16	0.280792	0.49823	CAMSAP1|MID1	http://amigo.geneontology.org/amigo/term/GO:0007026
protein ADP-ribosylation	Gene Ontology	GO:0006471	2	16	0.280792	0.49823	ART7B|TNKS2	http://amigo.geneontology.org/amigo/term/GO:0006471
anaphase-promoting complex-dependent catabolic process	Gene Ontology	GO:0031145	2	16	0.280792	0.49823	ANAPC10|CDC20	http://amigo.geneontology.org/amigo/term/GO:0031145
calcium channel regulator activity	Gene Ontology	GO:0005246	2	16	0.280792	0.49823	STIM1|PRKCB	http://amigo.geneontology.org/amigo/term/GO:0005246
histone deacetylase activity	Gene Ontology	GO:0004407	2	16	0.280792	0.49823	BRMS1L|HDAC4	http://amigo.geneontology.org/amigo/term/GO:0004407
enzyme activator activity	Gene Ontology	GO:0008047	2	16	0.280792	0.49823	DDOST|DPM2	http://amigo.geneontology.org/amigo/term/GO:0008047
podosome	Gene Ontology	GO:0002102	2	16	0.280792	0.49823	SH3PXD2B|GSN	http://amigo.geneontology.org/amigo/term/GO:0002102
neuronal action potential	Gene Ontology	GO:0019228	2	16	0.280792	0.49823	KCNMB4|CACNA1G	http://amigo.geneontology.org/amigo/term/GO:0019228
negative regulation of double-strand break repair via homologous recombination	Gene Ontology	GO:2000042	2	16	0.280792	0.49823	MAD2L2|SMCHD1	http://amigo.geneontology.org/amigo/term/GO:2000042
regulation of mitotic spindle assembly	Gene Ontology	GO:1901673	2	16	0.280792	0.49823	SMC3|VPS4B	http://amigo.geneontology.org/amigo/term/GO:1901673
binding of sperm to zona pellucida	Gene Ontology	GO:0007339	2	16	0.280792	0.49823	CLGN|UBAP2L	http://amigo.geneontology.org/amigo/term/GO:0007339
polysome	Gene Ontology	GO:0005844	3	29	0.283101	0.49823	MYH10|HDLBP|LARP6	http://amigo.geneontology.org/amigo/term/GO:0005844
muscle contraction	Gene Ontology	GO:0006936	3	29	0.283101	0.49823	TBX20|ROBO2|LMOD2	http://amigo.geneontology.org/amigo/term/GO:0006936
keratinocyte differentiation	Gene Ontology	GO:0030216	3	29	0.283101	0.49823	YAP1|NOTCH1|ASAH1	http://amigo.geneontology.org/amigo/term/GO:0030216
protein kinase C binding	Gene Ontology	GO:0005080	3	29	0.283101	0.49823	NELL2|PRKCB|ITGAV	http://amigo.geneontology.org/amigo/term/GO:0005080
lysosome organization	Gene Ontology	GO:0007040	3	29	0.283101	0.49823	MFSD8|AKTIP|MTOR	http://amigo.geneontology.org/amigo/term/GO:0007040
cellular iron ion homeostasis	Gene Ontology	GO:0006879	3	29	0.283101	0.49823	ACO1|ATP13A2|HIF1A	http://amigo.geneontology.org/amigo/term/GO:0006879
cytoskeletal protein binding	Gene Ontology	GO:0008092	3	29	0.283101	0.49823	DLG5|BIN3|PACSIN3	http://amigo.geneontology.org/amigo/term/GO:0008092
negative regulation of nucleic acid-templated transcription	Gene Ontology	GO:1903507	3	29	0.283101	0.49823	WTIP|CDYL2|YAP1	http://amigo.geneontology.org/amigo/term/GO:1903507
cell population proliferation	Gene Ontology	GO:0008283	7	85	0.285014	0.49823	MYH10|LARP1|IRF2|IL12B|USP28|ALKBH3|YAP1	http://amigo.geneontology.org/amigo/term/GO:0008283
negative regulation of protein kinase activity	Gene Ontology	GO:0006469	4	43	0.289646	0.49823	AKT1|DVL1|CHP1|MLLT1	http://amigo.geneontology.org/amigo/term/GO:0006469
serine-type endopeptidase activity	Gene Ontology	GO:0004252	8	101	0.298141	0.49823	F2|IMMP2L|PCSK2|PCSK7|MST1|APEH|F11|HTRA1	http://amigo.geneontology.org/amigo/term/GO:0004252
innate immune response	Gene Ontology	GO:0045087	8	101	0.298141	0.49823	IFIH1|FYN|MIF|TLR3|ANKRD17|TRIM62|MYD88|YES1	http://amigo.geneontology.org/amigo/term/GO:0045087
clathrin-coated vesicle	Gene Ontology	GO:0030136	3	30	0.299227	0.49823	DENND1A|DVL1|NUMB	http://amigo.geneontology.org/amigo/term/GO:0030136
positive regulation of cytosolic calcium ion concentration involved in phospholipase C-activating G protein-coupled signaling pathway	Gene Ontology	GO:0051482	3	30	0.299227	0.49823	C3AR1|HTR2C|LPAR4	http://amigo.geneontology.org/amigo/term/GO:0051482
Hsp90 protein binding	Gene Ontology	GO:0051879	3	30	0.299227	0.49823	HSF1|TELO2|HIF1A	http://amigo.geneontology.org/amigo/term/GO:0051879
cytokine binding	Gene Ontology	GO:0019955	3	30	0.299227	0.49823	CSF2RA|CRLF2|IL12B	http://amigo.geneontology.org/amigo/term/GO:0019955
small-subunit processome	Gene Ontology	GO:0032040	3	30	0.299227	0.49823	NOC4L|UTP23|DIEXF	http://amigo.geneontology.org/amigo/term/GO:0032040
melanosome	Gene Ontology	GO:0042470	3	30	0.299227	0.49823	RAB9A|ITGB1|MYO7A	http://amigo.geneontology.org/amigo/term/GO:0042470
ionotropic glutamate receptor complex	Gene Ontology	GO:0008328	1	5	0.301293	0.49823	GRID2	http://amigo.geneontology.org/amigo/term/GO:0008328
CENP-A containing nucleosome assembly	Gene Ontology	GO:0034080	1	5	0.301293	0.49823	ITGB3BP	http://amigo.geneontology.org/amigo/term/GO:0034080
[truncated: 1,606 more rows]

## Sheet: Additional File6
Table S6 KEGG of all genes selected by Pool-GWAS, FST, XPEHH, AFD
[truncated: 150 more rows]

[truncated: 2 more sheets: Additional File7, Additional File8]
